# Supplementary material for: Improving GENCODE reference gene annotation using a high-stringency proteogenomics workflow
Source: Nat Commun. 2016 Jun 2;7:11778. doi: 10.1038/ncomms11778 (PMC4895710; doi:10.1038/ncomms11778)
Supplement: Supplementary Dataset 1 — Novel Identifications. This table, made up of four sheets, contains a lists of inferred novel (non-CDS) proteins, peptides, PSMs and the final set of validated novel protein coding genes. Included in the protein tables are the match genomic loci, GENCODE VEGA identifiers, annotation notes, peptides matched, and tissues in which these peptides were seen. Additionally these tables also highlight which of these proteins have any further supporting proteomic evidence in the January 2016 release of PeptideAtlas. The table also contains the results from mapping tissue specific transcriptomic RNAseq data to the same locus. An RPKM above 0.75 is considered to show significant transcript expression at these loci. The peptide table gives more detail on individual peptides, including annotation score, best PEP, number of modified and unmodified PSMs, modification types, number of samples significantly identifying peptide and the list of tissues for these samples. The final sheet contains a list of the significant PSMs identifying the non-CDS peptides. This table shows the identification and scoring for the multiple search engines, the spectrum mzML ID, any modifications found in the spectra, and spectral charge state. [file ncomms11778-s2.xlsx]

## Sheet: Novel CDS Annotations
PROTEIN(s)	chr	Annotation Score	Annotation	Vega ID	NOTES	no. coding exons	CDS size	RefSeq status	in GenBank?	Observed in PeptideAtlas / C-HPP 2016	Original HAVANA biotype	Transcript rpkm	Transcript Max Tissue	Transcript Tissues	Proteomics Tissues	#Peptides	Peptides
Augustus2_AUGUSTUS00000112854_X_51618873-51618055_-1	x	1616.05	novel protein-coding gene	OTTHUMG00000021534	Novel protein-coding gene similar to CENPV. One of three homologous loci in the same region that look like duplications of an initial retrotransposition event; see notes for OTTHUMG00000191517. The longest peptide is a 100% match only to OTTHUMG00000021534, having 6 differences to the other two.	1	287	pseudogene NG_022598.1 (CENPVP3 / centromere protein V pseudogene 3)	absent	TRUE	pseudogene	23.375	Testis	testis (23.375),cerebral (3.666666667),duodenum (0.75),adrenal (0.666666667),spleen (0.6),smallintestine (0.5),appendix (0.333333333),adipose (0.285714286),colon (0.25),prostate (0.142857143),placenta (0.142857143),	testis[17],ovary[12],fetal_brain[7]	11	DPJPSAPJPDPPAPAESPK,EJDJGAQR,EAGSRDPJPSAPJPDPPAPAESPK,FTJJQGAESJVTYR,TSSQSAPACPR,SNTHPAJHSFCSR,SVVJEEVGGGDPGEEAAEEHK,VYGVAPHCJDEGTVR,CGVQSFHAAVSDPR,VQVGVGSHAAAK,FAVWAPADJR
Augustus2_AUGUSTUS00000112853_X_51682831-51682013_-1	x	1397.35	novel protein-coding gene	OTTHUMG00000191517 / OTTHUMG00000021539	Novel protein-coding gene similar to CENPV; see notes for OTTHUMG00000021534, of which these are duplicants. The peptide data is applicable to both OTTHUMG00000191517 and OTTHUMG00000021539, as they have identical CDS.	1	272	pseudogene NR_033773.1 (CENPVP2 / centromere protein V pseudogene 2)	hypothetical mRNA translation AAW56972.1 (2004)	TRUE	pseudogene	3.74357	Testis	testis (3.74), cerebral, duodenum, adrenal, gallbladder, prostate, small intestine, lymph node, spleen, pancreas, tonsil, kidney, skin, lung, placenta, appendix, liver, fallopian tube, Endometrium, Smooth muscle, Stomach, Ovary, Esophagus, Colon, Urinarybladder, Thyroid, Rectum	testis[13],ovary[8],fetal_brain[8]	9	DJJPSAPTPDPPGPAPSPK,FTJJQGAESJVTYR,TSSQSAPACPR,SNTHPAJHSFCSR,SVVJEEVGGGDPGEEAAEEHK,VYGVAPHCJDEGTVR,CGVQSFHAAVSDPR,VQVGVGSHAAAK,FAVWAPADJR
ensBodymap_RNASEQT00000072692_X_152662364-152664307_-1	x	597.062	novel protein-coding gene	OTTHUMG00000024197	MOAP / PNMA-like novel protein-coding gene OTTHUMG00000024197, a paralog of OTTHUMG00000067448 in the secondary list. MOAPS are derived from gypsy elements; the peptide data here does not fall within repeatmasked sequence. Mouse ortholog OTTMUSG00000042848 has been subsequently annotated based on syntenic conservation.	1*	647	absent	5' truncated 301aa hypothetical translation EAW72882 by Celera Genomics (2001)	TRUE	pseudogene	249.375	Testis	testis (249.375),ovary (59.6),fallopiantube (4.5),placenta (0.714285714),cerebral (0.666666667),adrenal (0.5),endometrium (0.5),bonemarrow (0.375),smoothmuscle (0.333333333),prostate (0.285714286),lung (0.125),colon (0.125),	testis[11],ovary[4]	3	GJSWGPEGJJQVR,KPPJEGJQTJJEEPENEDEDGAGDEGQPK,MSSAVWVFPR,
ensBodymap_RNASEQT00000005460_X_123466768-123468912_1	x	518.909	novel protein-coding gene	OTTHUMG00000190648	Novel protein-coding gene similar to testis expressed 13A TEX13A, previously annotated as a TEX13 pseudogene. Mouse ortholog OTTMUSG00000054810 has subsequently been annotated based on syntenic conservation. Appears to be conserved in mammals generally.	1	714	pseudogene NG_022700.1 (testis expressed sequence 13-like pseudogene LOC100132015)	absent	TRUE	pseudogene	125.75	Testis	testis (125.75),spleen (0.2),	fetal_ovary[4],testis[2],ovary[1]	3	SRPWNEVEDSJQAJVADSQVPR,SHJKEEGPEGPQR,SEGPEGPQGTVPQGDSR
genlncRNA_ENST00000413518_19_58305349-58315657_1_2_ORF3,genlncRNA_ENST00000427361_19_58305374-58315202_1_3_ORF4,genlncRNA_ENST00000590505_19_58309030-58315203_1_2_ORF25	19	466.006	novel protein-coding gene	OTTHUMG00000150367	Novel protein-coding gene, originally annotated as a multi-transcript, multi-exon lncRNA known as ERVK3-1. Consists largely of HERV sequence. The CDS is entirely within HERV, although no additional matches for these peptides can be found outside the search space. The CDS is found within the gag/pol ORF of the HERV, and is at least partially in the same frame. The most distant ortholog identified …	2*	109	misc RNA XR_936128.1 (uncharacterized LOC105372481)	hypothetical translation EAW72571 by Celera Genomics (2001); hypothetical translation of cDNA AK126673.1 (2003); hypothetical translation of mRNA BC011670.1 (2001)	TRUE	lncRNA	1865	Tonsil	tonsil (1865),rectum (1752),bonemarrow (1408.5),smoothmuscle (1158.666667),fallopiantube (968.6666667),spleen (908),testis (885.625),ovary (794.8),adipose (772.2857143),colon (751.75),endometrium (654.5),cerebral (634.3333333),thyroid (623.6666667),lymphnode (599.8461538),skin (554.3333333),stomach (516),lung (472.5),gallbladder (454.8571429),placenta (445.7142857),smallintestine (402.625),append…	cd8tcells[4],anus[3],prostate[2],cd4tcells[1],nkcells[1],pancreas[1],retina[1],testis[1],gall_bladder[1]	3	TEQGPTGVTMTSNPJTWGQJKK,TEQGPTGVTMTSNPJTWGQJK,DPWYSTVGJJPPVR
genlncRNA_ENST00000424358_20_35277150-35278129_-1_1_ORF1,genlncRNA_ENST00000435366_20_35276345-35278027_-1_2_ORF1,genlncRNA_ENST00000456790_20_35277342-35278129_-1_2_ORF2	20	373.136	novel protein-coding gene	OTTHUMG00000032333	Novel protein-coding gene, previous annotated as a lncRNA. No homologies to other known proteins. Mouse ortholog OTTMUSG00000016130 has subsequently been annotated based on syntenic conservation. Appears to be conserved in mammals generally.	1	71	ncRNA NR_102705.1 (MMP24-AS1 / MMP24 antisense RNA 1)	absent	TRUE	lncRNA	621	Adipose	rectum (621),fallopiantube (474.5),colon (367.375),adipose (361.5714286),smoothmuscle (346),tonsil (298),cerebral (274),stomach (263.75),ovary (257.4),testis (240.125),kidney (189.75),spleen (184.8),thyroid (183.7777778),lung (180.75),bonemarrow (166.25),skin (161.5),prostate (143),placenta (141.1428571),gallbladder (136.5714286),heart (135.2222222),salivarygland (133),smallintestine (125.625),ad…	fetal_liver[3],prostate[3],retina[3],cd8tcells[2],urinarybladder[2],pancreas[1],rectum[1],esophagus[1],testis[1],gall_bladder[1],adrenal_gland[1],spinalcord[1]	2	HPPQPQPQPQPQPQPEPSPWGPJDDVR,GAPEPAQTQPQPQPQPAAPEGPEQPR
Augustus2_AUGUSTUS00000066097_X_119073226-119075081_1,ensBodymap_RNASEQT00000156806_X_118206954-118209075_1,genpseudogene_ENST00000620151_X_119073226-119075081_1_1_ORF1,mitSBM_testes_X_118207123-118210991_1_1_ORF1	x	308.093	novel protein-coding gene	OTTHUMG00000188075	Novel cancer / testis (C/T) protein-coding gene family member, found apart from the rest of the cluster on chromosome X. Previously annotated as an unprocessed pseudogene, though the CDS is intact in comparison to other members. Mouse ortholog OTTMUSG00000017246 has been annotated based on syntenic conservation.	2	324	pseudogene NG_027503.1 (cancer/testis antigen family 47, member A11 pseudogene LOC727838)	absent	TRUE	pseudogene	70	Testis	testis (70),adrenal (0.5),fallopiantube (0.166666667),	testis[3]	2	EGGDSGPDSGNTVAGVAGPMR,GJGEEEGEQAAGJAAAPGGGNAEEDSEJR
gen5'UTR_ENST00000369080_10_119818716-119819483_1_2_ORF3	10	194.265	novel alternative coding transcript	OTTHUMG00000019158	Novel protein-coding transcript added to INPP5F. This gene has an alternative TSS region in the middle of the locus, and the peptide data does indeed fall within a uORF with respect to an annotated alternative first exon. This uORF is largely contributed by a conserved VMA21 processed pseudogene. The novel alternative transcript added here also contains these peptides, although this model splices…	7	593	absent	absent	FALSE	Protein-coding	303	Cerebral	cerebral (303),smoothmuscle (89.66666667),testis (80.375),rectum (52.5),tonsil (50),ovary (42.4),endometrium (40),fallopiantube (33.16666667),thyroid (30.88888889),placenta (27),adrenal (20.16666667),colon (16.75),kidney (16.25),prostate (15.14285714),adipose (15),gallbladder (13.28571429),skin (12.83333333),spleen (12.4),salivarygland (12.16666667),appendix (10.83333333),esophagus (9.5),lymphnod…	fetal_brain[2],adrenal_gland[2]	2	SHRPPPTAQR,AATAAAAEPK
Augustus2_AUGUSTUS00000006867_X_26161824-26161261_1,genpseudogene_ENST00000416929_X_26160601-26161896_1_1_ORF1	x	229.673	novel protein-coding gene	OTTHUMG00000021284	MAGEB6P1 has been converted from an unprocessed pseudogene to a protein-coding gene. The CDS has a minor 3' truncation in comparison to other family members, though otherwise it is intact.	1	407	pseudogene NG_008389.2 (MAGEB6P1 / melanoma antigen family B6 pseudogene 1)	absent	FALSE	pseudogene	12.125	Testis	testis (12.125),	testis[1]	1	VJAEJNNTSPGJYPHJYEDAJTDEVER
Augustus2_AUGUSTUS00000022070_14_103089339-103086013_1,ensBodymap_RNASEQT00000129837_14_103550461-103556361_1,ensBodymap_RNASEQT00000264133_14_103552309-103556361_1	14	217.249	novel protein-coding gene	OTTHUMG00000191553	Novel protein-coding gene with weak homology to LBH developmental protein. Mouse ortholog OTTMUSG00000059298 has been annotated based on syntenic conservation, and conservation is observed in mammals generally.	3	108	absent	absent	FALSE	nothing	7.125	Testis	testis (7.125),adipose (1.428571429),smoothmuscle (1),tonsil (0.666666667),spleen (0.6),skin (0.5),colon (0.5),appendix (0.333333333),lymphnode (0.307692308),endometrium (0.1),	frontalcortex[1],fetal_testis[1]	1	STPRPAPPQPGAAEGAGGPEGK
ensBodymap_RNASEQT00000155327_X_152584396-152586132_-1	x	215.469	novel protein-coding gene	OTTHUMG00000067448	MOAP / PNMA-like novel protein-coding gene, member of the chrX PNMA duplications. A paralog of OTTHUMG00000024197 on the primary list.	1	578	protein-coding model XM_011531225.1, 5' truncated 331aa CDS (putative paraneoplastic antigen-like protein 6B-like protein LOC649238)	RefSeq model XM_011531225.1	FALSE	pseudogene	54.6667	Cerebral	cerebral (54.66666667),testis (8.75),adrenal (6.166666667),ovary (1.6),appendix (0.333333333),pancreas (0.25),rectum (0.25),spleen (0.2),fallopiantube (0.166666667),lung (0.125),colon (0.125),heart (0.111111111),endometrium (0.1),	frontalcortex[1]	1	GAGEAGAAGEAGSVGEAGGVNEER
genpseudogene_ENST00000610510_17_75588058-75626849_1_3_ORF2	17	209.929	novel protein-coding gene	OTTHUMG00000179794	Myosin XVB has been changed from an unprocessed pseudogene to protein-coding. Transcriptomics data, conservation and similarity to other paralogs also support its protein-coding status.	63	3064	protein-coding model NM_001309242.1 MYO15B myosin XVB) we discussed this locus for the workshop and I believe they changed it the same time we did	RefSeq NP NM_001309242.1	FALSE	pseudogene	4891	Spleen	spleen (4891),smallintestine (4207.75),duodenum (4050.5),rectum (3991.25),bonemarrow (3614.5),fallopiantube (3300.333333),ovary (3195.8),smoothmuscle (2594.666667),colon (2195.875),endometrium (1884.7),lung (1579.625),testis (1540.625),placenta (1475.857143),tonsil (1407.666667),gallbladder (1365),stomach (1253.75),adipose (1203),thyroid (1096.222222),lymphnode (895.0769231),prostate (865.7142857…	bcells[1]	1	SGAGGPSPAGGPPGGPQAPR
genlncRNA_ENST00000433425_X_135095028-135098634_-1_2_ORF1	x	208.012	novel protein-coding gene	OTTHUMG00000022468	Novel protein-coding gene with faint homology to SMIM10. A paralogous locus OTTHUMG00000022479 is found 300kb downstream on chromosome X, sharing an identical 78aa CDS. The peptide data therefore does not distinguish between these loci, which have been named as SMIM10L2B and SMIM10L2a respectively. PMID:25813522 provides functional insights into SMIM10L2B, although the authors were apparently una…	1	78	ncRNA NR_024493.1 (SMIM10L2B / small integral membrane protein 10 like 2B)	UniProt entry P0DMW4.1 created Jun 24th 2015 following proteomics workshop	TRUE	lncRNA	388.333	Cerebral	cerebral (388.3333333),testis (243.875),fallopiantube (154.3333333),ovary (151),heart (137.2222222),smoothmuscle (90.66666667),endometrium (55.2),prostate (53.28571429),kidney (48.75),adrenal (40.66666667),salivarygland (37.16666667),thyroid (32.88888889),spleen (31),rectum (30.75),skin (28),lung (25.625),adipose (25.42857143),tonsil (24.66666667),colon (21.75),esophagus (17),gallbladder (15.8571…	fetal_ovary[1],frontalcortex[1],fetal_testis[1],adrenal_gland[1]	1	AASAAJSAAAAAAAJSGJAVR
genlncRNA_ENST00000407889_1_26169947-26171665_-1_2_ORF1,genlncRNA_ENST00000433939_1_26170180-26171738_-1_3_ORF1,genlncRNA_ENST00000448923_1_26170492-26171821_-1_2_ORF1	1	128.433	novel protein-coding gene	OTTHUMG00000007539	Novel protein-coding gene without detectable homology to other proteins. Mouse ortholog OTTMUSG00000010567 has been subsequently annotated based on conserved synteny, and conservation may extend beyond mammals into vertebrates generally. Transcription is strongly and exclusively seen in eye tissues in all species examined based on all experimental datasets consulted, including Sanger-sequenced tr…	2	63	absent	absent	FALSE	lncRNA	97.6667	Tonsil	tonsil (97.66666667),testis (90.375),fallopiantube (80.83333333),colon (79.75),stomach (76.25),smoothmuscle (73.66666667),adipose (67.57142857),rectum (67.5),bonemarrow (61.875),spleen (61.8),placenta (60.57142857),ovary (51.2),skeletalmuscle (41),salivarygland (37.5),kidney (36.5),cerebral (34.33333333),pancreas (32.5),lung (30.75),prostate (30.42857143),smallintestine (30.25),skin (29),liver (2…	retina[4]	1	VJQMQVAGEJK
genlncRNA_ENST00000501599_11_18599787-18610255_1_2_ORF2	11	109.104	novel protein-coding gene	OTTHUMG00000167731	Novel protein-coding gene, previously annotated as a lncRNA. The gene has multiple transcripts, and contains two non-overlapping CDS regions that nonetheless display mammalian conservation. In human, these two CDS can be joined together by RNAseq data, although this is weakly supported in comparison to transcripts that keep the two CDS separate. Also, this long CDS form is not found in mouse due …	3	59	ncRNA NR_038360.1 (SPTY2D1-AS1 / SPTY2D1 antisense RNA 1)	hypothetical translation EAW68375 by Celera Genomics (2005)	FALSE	lncRNA	1265.25	Testis	testis (1265.25),rectum (1046),tonsil (1001),bonemarrow (921),smoothmuscle (806.6666667),fallopiantube (658.1666667),colon (539.5),ovary (524.4),thyroid (430.5555556),adipose (417.8571429),endometrium (369.6),placenta (365.4285714),skin (362.1666667),spleen (358.8),gallbladder (349.1428571),stomach (277.75),cerebral (276.3333333),esophagus (256.8333333),kidney (240.25),lymphnode (236.4615385),lun…	testis[1]	1	AJGEDJJQNHVEGJ
Augustus2_AUGUSTUS00000075370_7_150407612-150408223_1	7	96.8661	novel protein-coding gene	OTTHUMG00000158324	Novel zinc-finger like protein-coding gene. Unusual in comparison to other family members, being a single exon CDS in a multiexon gene that is an NMD candidate. A mouse ortholog has subsequently been annotated as OTTMUSG00000033717 based on syntenic conservation, and found in mammalian genomes generally.	1	203	pseudogene NR_027237.1 (zinc finger protein pseudogene LOC728743)	hypothetical translation LOC155036 (2003)	FALSE	lncRNA	26.6	Spleen	spleen (26.6),tonsil (16.66666667),colon (10.75),stomach (10.5),fallopiantube (9.5),skin (8.666666667),adipose (8.142857143),smoothmuscle (6),bonemarrow (5.625),rectum (5.5),cerebral (5.333333333),lymphnode (5.230769231),lung (5),smallintestine (4.5),prostate (4.285714286),kidney (4.25),ovary (3.8),salivarygland (3.5),appendix (3.5),duodenum (3.5),testis (3.25),placenta (2.285714286),skeletalmusc…	cd8tcells[1]	1	GJVJHHPAEEQPYR
Augustus2_AUGUSTUS00000000514_1_46532994-46533527_-1	1	89.639	novel protein-coding gene	OTTHUMG00000191600	Novel protein-coding gene without detectable homology to other known proteins. Mouse ortholog OTTMUSG00000008712 has been subsequently annotated based on syntenic conservation, although conservation is seen to extend to zebrafish.	1	177	absent	absent	FALSE	nothing	2.125	Testis	testis (2.125),cerebral (1),	frontalcortex[4]	1	SEGPPVPAPAER

## Sheet: Novel Protein Multiple Peptides
PROTEIN(s)	Annotation Score	Annotation	Vega ID	Observed in PeptideAtlas / C-HPP 2016	NOTES	Original HAVANA biotype	Transcript rpkm	Transcript Max Tissue	Transcript Tissues	Proteomics Tissues [PSMs]	#Peptides	Peptides
Augustus2_AUGUSTUS00000112854_X_51618873-51618055_-1	1616.05	novel protein-coding gene	OTTHUMG00000021534	TRUE	Novel protein-coding gene similar to CENPV. One of three homologous loci in the same region that look like duplications of an initial retrotransposition event; see notes for OTTHUMG00000191517. The longest peptide is a 100% match only to OTTHUMG00000021534, having 6 differences to the other two.	pseudogene	23.375	Testis	testis (23.375),cerebral (3.666666667),duodenum (0.75),adrenal (0.666666667),spleen (0.6),smallintestine (0.5),appendix (0.333333333),adipose (0.285714286),colon (0.25),prostate (0.142857143),placenta (0.142857143),	testis[17],ovary[12],fetal_brain[7]	11	DPJPSAPJPDPPAPAESPK,EJDJGAQR,EAGSRDPJPSAPJPDPPAPAESPK,FTJJQGAESJVTYR,TSSQSAPACPR,SNTHPAJHSFCSR,SVVJEEVGGGDPGEEAAEEHK,VYGVAPHCJDEGTVR,CGVQSFHAAVSDPR,VQVGVGSHAAAK,FAVWAPADJR
Augustus2_AUGUSTUS00000112853_X_51682831-51682013_-1	1397.35	novel protein-coding gene	OTTHUMG00000191517 / OTTHUMG00000021539	TRUE	Novel protein-coding gene similar to CENPV; see notes for OTTHUMG00000021534, of which these are duplicants. The peptide data is applicable to both OTTHUMG00000191517 and OTTHUMG00000021539, as they have identical CDS.	pseudogene	3.74357	Testis	Testis, Cerebral cortex, Duodenum, Adrenal, Gallbladder, Prostate, Small intestine, Lymph node, Spleen, Pancreas, Tonsil, Kidney, Skin, Lung, Placenta, Appendix, Liver, Fallopian tube, Endometrium, Smooth muscle, Stomach, Ovary, Esophagus, Colon, Urinarybladder, Thyroid, Rectum	testis[13],ovary[8],fetal_brain[8]	9	DJJPSAPTPDPPGPAPSPK,FTJJQGAESJVTYR,TSSQSAPACPR,SNTHPAJHSFCSR,SVVJEEVGGGDPGEEAAEEHK,VYGVAPHCJDEGTVR,CGVQSFHAAVSDPR,VQVGVGSHAAAK,FAVWAPADJR
ensBodymap_RNASEQT00000072692_X_152662364-152664307_-1	597.062	novel protein-coding gene	OTTHUMG00000024197	TRUE	MOAP / PNMA-like novel protein-coding gene OTTHUMG00000024197, a paralog of OTTHUMG00000067448 in the secondary list. MOAPS are derived from gypsy elements; the peptide data here does not fall within repeatmasked sequence. Mouse ortholog OTTMUSG00000042848 has been subsequently annotated based on syntenic conservation.	pseudogene	249.375	Testis	testis (249.375),ovary (59.6),fallopiantube (4.5),placenta (0.714285714),cerebral (0.666666667),adrenal (0.5),endometrium (0.5),bonemarrow (0.375),smoothmuscle (0.333333333),prostate (0.285714286),lung (0.125),colon (0.125),	testis[11],ovary[4]	3	GJSWGPEGJJQVR,KPPJEGJQTJJEEPENEDEDGAGDEGQPK,MSSAVWVFPR,
ensBodymap_RNASEQT00000005460_X_123466768-123468912_1	518.909	novel protein-coding gene	OTTHUMG00000190648	TRUE	Novel protein-coding gene similar to testis expressed 13A TEX13A, previously annotated as a TEX13 pseudogene. Mouse ortholog OTTMUSG00000054810 has subsequently been annotated based on syntenic conservation. Appears to be conserved in mammals generally.	pseudogene	125.75	Testis	testis (125.75),spleen (0.2),	fetal_ovary[4],testis[2],ovary[1]	3	SRPWNEVEDSJQAJVADSQVPR,SHJKEEGPEGPQR,SEGPEGPQGTVPQGDSR,
genlncRNA_ENST00000413518_19_58305349-58315657_1_2_ORF3,genlncRNA_ENST00000427361_19_58305374-58315202_1_3_ORF4,genlncRNA_ENST00000590505_19_58309030-58315203_1_2_ORF25	466.006	novel protein-coding gene	OTTHUMG00000150367	TRUE	Novel protein-coding gene, originally annotated as a multi-transcript, multi-exon lncRNA known as ERVK3-1. Consists largely of HERV sequence. The CDS is entirely within HERV, although no additional matches for these peptides can be found outside the search space. The CDS is found within the gag/pol ORF of the HERV, and is at least partially in the same frame. The most distant ortholog identified …	lncRNA	1865	Tonsil	tonsil (1865),rectum (1752),bonemarrow (1408.5),smoothmuscle (1158.666667),fallopiantube (968.6666667),spleen (908),testis (885.625),ovary (794.8),adipose (772.2857143),colon (751.75),endometrium (654.5),cerebral (634.3333333),thyroid (623.6666667),lymphnode (599.8461538),skin (554.3333333),stomach (516),lung (472.5),gallbladder (454.8571429),placenta (445.7142857),smallintestine (402.625),append…	cd8tcells[4],anus[3],prostate[2],cd4tcells[1],nkcells[1],pancreas[1],retina[1],testis[1],gall_bladder[1]	3	,TEQGPTGVTMTSNPJTWGQJKK,TEQGPTGVTMTSNPJTWGQJK,DPWYSTVGJJPPVR
genlncRNA_ENST00000424358_20_35277150-35278129_-1_1_ORF1,genlncRNA_ENST00000435366_20_35276345-35278027_-1_2_ORF1,genlncRNA_ENST00000456790_20_35277342-35278129_-1_2_ORF2	373.136	novel protein-coding	OTTHUMG00000032333	TRUE	Novel protein-coding gene, previous annotated as a lncRNA. No homologies to other known proteins. Mouse ortholog OTTMUSG00000016130 has subsequently been annotated based on syntenic conservation. Appears to be conserved in mammals generally.	lncRNA	621	Adipose	rectum (621),fallopiantube (474.5),colon (367.375),adipose (361.5714286),smoothmuscle (346),tonsil (298),cerebral (274),stomach (263.75),ovary (257.4),testis (240.125),kidney (189.75),spleen (184.8),thyroid (183.7777778),lung (180.75),bonemarrow (166.25),skin (161.5),prostate (143),placenta (141.1428571),gallbladder (136.5714286),heart (135.2222222),salivarygland (133),smallintestine (125.625),ad…	fetal_liver[3],prostate[3],retina[3],cd8tcells[2],urinarybladder[2],pancreas[1],rectum[1],esophagus[1],testis[1],gall_bladder[1],adrenal_gland[1],spinalcord[1]	2	,HPPQPQPQPQPQPQPEPSPWGPJDDVR,GAPEPAQTQPQPQPQPAAPEGPEQPR
Augustus2_AUGUSTUS00000035116_12_62755643-62754903_1	317.251	Pseudogene without ATG	OTTHUMG00000160001	FALSE	GAPDHP44 pseudogene	pseudogene				liver[3],platelets[2],heart[1],retina[1],fetal_testis[1],gall_bladder[1],lung[1]	3	VJJSAPSADTPMSVMGMKHEK,JRWGNAGAEYJMESTGVFTTMEK,WGNAGAEYJMESTGVFTTMEK,
Augustus2_AUGUSTUS00000066097_X_119073226-119075081_1,ensBodymap_RNASEQT00000156806_X_118206954-118209075_1,genpseudogene_ENST00000620151_X_119073226-119075081_1_1_ORF1,mitSBM_testes_X_118207123-118210991_1_1_ORF1	308.093	novel protein-coding gene	OTTHUMG00000188075	TRUE	Novel cancer / testis (C/T) protein-coding gene family member, found apart from the rest of the cluster on chromosome X. Previously annotated as an unprocessed pseudogene, though the CDS is intact in comparison to other members. Mouse ortholog OTTMUSG00000017246 has been annotated based on syntenic conservation.	pseudogene	70	Testis	testis (70),adrenal (0.5),fallopiantube (0.166666667),	testis[3]	2	,EGGDSGPDSGNTVAGVAGPMR,GJGEEEGEQAAGJAAAPGGGNAEEDSEJR
genpseudogene_ENST00000507366_5_80299678-80302847_-1_1_ORF6	289.423	pseudogene with ATG	OTTHUMG00000162537	FALSE	ACTB actin, beta pseudogene	pseudogene				frontalcortex[1],nkcells[1],fetal_heart[1]	2	RJCYJPJDFEQEMAMVGSSSSJEK,JCYJPJDFEQEMAMVGSSSSJEK,
genpseudogene_ENST00000416539_2_63751697-63752630_-1_1_ORF7,yalePseudo_PGOHUM00000240070_2_63978828-63979753_-1_2_ORF7	283.867	pseudogene without ATG	OTTHUMG00000152609	FALSE	HNRNPA2B1 pseudogene	pseudogene	1.022	Adipose	Adipose, Heart, Testis, Liver, Tonsil, Lung, Skeletal muscle, Lymph node, Pancreas, Salivary gland, Placenta, Prostate, Cerebral cortex, Ovary, Gallbladder, Rectum, Smooth muscle, Bone marrow, Thyroid, Colon	bcells[2],fetal_gut[1],fetal_brain[1]	3	,SFVFJSFDDHDSVDK,RSFVFJSFDDHDSVDK,SFVFJSFDDHDSVDKJVJQK
genpseudogene_ENST00000567299_19_9518150-9519341_1_1_ORF1,yalePseudo_PGOHUM00000234490_19_9628826-9629997_1_1_ORF1	233.475	pseuodgene with ATG	OTTHUMG00000177065	FALSE	ACTB actin, beta pseuodgene	pseudogene	0.210714	Testis	Testis, Smooth muscle, Skin, Gallbladder, Bone marrow, Salivary gland, Spleen, Colon	gall_bladder[2],rectum[1],cd8tcells[1],urinarybladder[1],prostate[1]	2	,HQGVMVGJGQK,HQGVMVGJGQKDSYVGEDAQSK
genpseudogene_ENST00000447427_1_119558755-119559774_-1_2_ORF4,yalePseudo_PGOHUM00000244169_1_120101381-120102397_-1_2_ORF4	199.613	pseudogene without ATG	OTTHUMG00000012956	FALSE	GAPDH pseudogene	pseudogene				frontalcortex[5],prostate[2],spleen[1]	2	,VJJSGFSAHTPMFVMGVNHEK,RVJJSGFSAHTPMFVMGVNHEK
gen5'UTR_ENST00000369080_10_119818716-119819483_1_2_ORF3	194.265	novel alt CDS	OTTHUMG00000019158	FALSE	Novel protein-coding transcript added to INPP5F. This gene has an alternative TSS region in the middle of the locus, and the peptide data does indeed fall within a uORF with respect to an annotated alternative first exon. This uORF is largely contributed by a conserved VMA21 processed pseudogene. The novel alternative transcript added here also contains these peptides, although this model splices…	Protein-coding	303	Cerebral	cerebral (303),smoothmuscle (89.66666667),testis (80.375),rectum (52.5),tonsil (50),ovary (42.4),endometrium (40),fallopiantube (33.16666667),thyroid (30.88888889),placenta (27),adrenal (20.16666667),colon (16.75),kidney (16.25),prostate (15.14285714),adipose (15),gallbladder (13.28571429),skin (12.83333333),spleen (12.4),salivarygland (12.16666667),appendix (10.83333333),esophagus (9.5),lymphnod…	fetal_brain[2],adrenal_gland[2]	2	SHRPPPTAQR,AATAAAAEPK,
genpseudogene_ENST00000511281_5_51409617-51410205_-1_1_ORF1,yalePseudo_PGOHUM00000257102_5_50705577-50706039_-1_1_ORF1	181.778	pseudogene with ATG	OTTHUMG00000162403	FALSE	HMGB1 high-mobility group box 1 pseudogene	pseudogene				bcells[2],ovary[1]	2	,QHSDVSVNFSEFSK,MSSYAFFMKSCQEQHK
Augustus2_AUGUSTUS00000037893_4_148526493-148527106_-1,genpseudogene_ENST00000504437_4_148526493-148527139_-1_1_ORF1,yalePseudo_PGOHUM00000245726_4_149447648-149448297_-1_1_ORF1	178.42	pseudogene without ATG	OTTHUMG00000161456	FALSE	ASS1 pseudogene	pseudogene	0.0171429	Colon	Colon	fetal_gut[17],fetal_testis[3],fetal_liver[3]	2	,TQDJANAPNAPEJJEJEFKK,TQDJANAPNAPEJJEJEFK
Augustus2_AUGUSTUS00000002712_7_99306809-99270996_1,genpseudogene_ENST00000439784_7_99238794-99311130_1_1_ORF17	166.979	pseudogene with ATG	OTTHUMG00000154426	FALSE	MYH16 unitary pseudogene. The CDS has two 1bp deletions close together in comparison to other family members; these are transcriptionally supported, and apparently found in all known human genomes, i.e. they are not sequencing errors. PMID:24240322 has previously used mass spectrometry to suggest that this locus encodes a protein. However, given that the CDS is significantly truncated in comparis…	pseudogene	0.787857	Testis	Testis, Skin, Stomach, Fallopian tube, Lung, Gallbladder, Spleen, Thyroid, Ovary, Prostate, Endometrium, Rectum, Esophagus, Cerebral cortex, Tonsil, Skeletal muscle, Kidney, Lymph node, Appendix, Colon, Salivary gland, Small intestine, Smooth muscle, Heart, Adrenal, Duodenum, Urinarybladder, Adipose, Bone marrow, Liver, Placenta	heart[1],cd8tcells[1],fetal_heart[1]	2	,METDJNEMEJQJDHANK,DJJDQJGEGGR
calCuffs_CUFF.50909.1_15_63440484-63454537_1_3_ORF45	138.389	unsupported ab initio model	none	FALSE	Apparently spurious RNAseq model, with no orthogonal transcriptomics support	nothing				kidney[2]	2	JTEJJMMSETK,KJTEJJMMSETK,

## Sheet: Novel Protein Single Peptide
PROTEIN(s)	Annotation Score	Annotation	Vega ID	Protein observed in PeptideAtlas / C-HPP 2016	NOTES	Original HAVANA biotype	Transcript rpkm	Transcript Max Tissue	Transcript Tissues	Proteomics Tissues [PSMs]	#Peptides	Peptides
Augustus2_AUGUSTUS00000112523_X_115425557-115424299_-1	255.456	pseudogene	OTTHUMG00000022235	FALSE	TUBA1A pseudogene	pseudogene				cd4tcells[4],frontalcortex[4],fetal_heart[2],platelets[2],monocytes[2],adipocyte[1],prostate[1],fetal_ovary[1],adrenal_gland[1],fetal_brain[1]	1	,EJFQPEHJJTGKEDAANNYAR
genpseudogene_ENST00000441772_11_1802889-1804095_-1_2_ORF9	238.597	pseudogene	OTTHUMG00000045387	FALSE	ACTR1B pseudogene	pseudogene				platelets[82],gall_bladder[2],prostate[2],colon[1],nkcells[1],cd8tcells[1],urinarybladder[1]	1	SYEJPDSQVJPTGNER,
Augustus2_AUGUSTUS00000006867_X_26161824-26161261_1,genpseudogene_ENST00000416929_X_26160601-26161896_1_1_ORF1	229.673	novel protein-coding gene	OTTHUMG00000021284	FALSE	MAGEB6P1 has been converted from an unprocessed pseudogene to a protein-coding gene. The CDS has a minor 3' truncation in comparison to other family members, though otherwise it is intact.	pseudogene	12.125	Testis	testis (12.125),	testis[1]	1	,VJAEJNNTSPGJYPHJYEDAJTDEVER
genpseudogene_ENST00000394002_1_58048175-58049291_-1_1_ORF11	225.889	pseudogene	OTTHUMG00000010071	FALSE	Heterogeneous nuclear ribonucleoprotein A1 pseudogene 6	pseudogene				retina[9],ovary[1],spleen[1]	1	GGDFGGRSSGPYGGGGQYFAK,
yalePseudo_PGOHUM00000243043_6_3177276-3179949_-1_1_ORF1	217.253	pseudogene matches parent	OTTHUMG00000014136	FALSE	TUBB2BP1 pseudogene	pseudogene				frontalcortex[12],fetal_brain[5],retina[1]	1	QFWEVJSDEHGJDPTGSYHGDSDJQJER,
Augustus2_AUGUSTUS00000022070_14_103089339-103086013_1,ensBodymap_RNASEQT00000129837_14_103550461-103556361_1,ensBodymap_RNASEQT00000264133_14_103552309-103556361_1	217.249	novel protein-coding gene	OTTHUMG00000191553	FALSE	Novel protein-coding gene with weak homology to LBH developmental protein. Mouse ortholog OTTMUSG00000059298 has been annotated based on syntenic conservation, and conservation is observed in mammals generally.	nothing	7.125	Testis	testis (7.125),adipose (1.428571429),smoothmuscle (1),tonsil (0.666666667),spleen (0.6),skin (0.5),colon (0.5),appendix (0.333333333),lymphnode (0.307692308),endometrium (0.1),	frontalcortex[1],fetal_testis[1]	1	,STPRPAPPQPGAAEGAGGPEGK
ensBodymap_RNASEQT00000155327_X_152584396-152586132_-1	215.469	novel protein-coding gene	OTTHUMG00000067448	TRUE	MOAP / PNMA-like novel protein-coding gene, member of the chrX PNMA duplications. A paralog of OTTHUMG00000024197 on the primary list.	pseudogene	54.6667	Cerebral	cerebral (54.66666667),testis (8.75),adrenal (6.166666667),ovary (1.6),appendix (0.333333333),pancreas (0.25),rectum (0.25),spleen (0.2),fallopiantube (0.166666667),lung (0.125),colon (0.125),heart (0.111111111),endometrium (0.1),	frontalcortex[1]	1	GAGEAGAAGEAGSVGEAGGVNEER,
genpseudogene_ENST00000318353_13_49890591-49892998_1_1_ORF1	213.938	pseudogene	OTTHUMG00000016925	FALSE	Meningioma expressed antigen 6 (coiled-coil proline-rich) (MGEA6) pseudogene	pseudogene				testis[1]	1	JAJQDAJNENSQJQESQK,
gen5'UTR_ENST00000325301_22_39502353-39511294_1_3_ORF1,gen5'UTR_ENST00000402881_22_39500100-39511294_1_1_ORF2,gen5'UTR_ENST00000404569_22_39502377-39511294_1_3_ORF1,gen5'UTR_ENST00000428069_22_39502397-39511294_1_1_ORF1,gen5'UTR_ENST00000433117_22_39502302-39511294_1_3_ORF2,gen5'UTR_ENST00000434364_22_39502395-39511294_1_3_ORF1	212.671	uORF without ATG	OTTHUMG00000151105	FALSE	Non-canonical ORF in MIEF1 5' UTR	UTR				gall_bladder[2],salivary_gland[1],heart[1],nkcells[1],lung[1],kidney[1],pancreas[1],liver[1],adrenal_gland[1]	1	,YTDRDFYFASJR
calCuffs_CUFF.42781.2_13_113242510-113253195_1_3_ORF3,calCuffs_CUFF.42781.3_13_113242546-113253195_1_3_ORF3	210.652	unsupported RNAseq model	none	FALSE	Unsupported RNAseq model with tiny ORF	nothing				liver[35],monocytes[20],heart[12],lung[9],platelets[9],fetal_gut[9],cd8tcells[6],cd4tcells[5],fetal_placenta[3],frontalcortex[3],nkcells[2],urinarybladder[2],spinalcord[2],fetal_testis[1],kidney[1],retina[1]	1	,AVGSSPATJSNR
genpseudogene_ENST00000610510_17_75588058-75626849_1_3_ORF2	209.929	novel protein-coding gene	OTTHUMG00000179794	FALSE	Myosin XVB has been changed from an unprocessed pseudogene to protein-coding. Transcriptomics data, conservation and similarity to other paralogs also support its protein-coding status.	pseudogene	4891	Spleen	spleen (4891),smallintestine (4207.75),duodenum (4050.5),rectum (3991.25),bonemarrow (3614.5),fallopiantube (3300.333333),ovary (3195.8),smoothmuscle (2594.666667),colon (2195.875),endometrium (1884.7),lung (1579.625),testis (1540.625),placenta (1475.857143),tonsil (1407.666667),gallbladder (1365),stomach (1253.75),adipose (1203),thyroid (1096.222222),lymphnode (895.0769231),prostate (865.7142857…	bcells[1]	1	SGAGGPSPAGGPPGGPQAPR,
genlncRNA_ENST00000433425_X_135095028-135098634_-1_2_ORF1	208.012	novel protein-coding gene	OTTHUMG00000022468	TRUE	Novel protein-coding gene with faint homology to SMIM10. A paralogous locus OTTHUMG00000022479 is found 300kb downstream on chromosome X, sharing an identical 78aa CDS. The peptide data therefore does not distinguish between these loci, which have been named as SMIM10L2B and SMIM10L2a respectively. PMID:25813522 provides functional insights into SMIM10L2B, although the authors were apparently una…	lncRNA	388.333	Cerebral	cerebral (388.3333333),testis (243.875),fallopiantube (154.3333333),ovary (151),heart (137.2222222),smoothmuscle (90.66666667),endometrium (55.2),prostate (53.28571429),kidney (48.75),adrenal (40.66666667),salivarygland (37.16666667),thyroid (32.88888889),spleen (31),rectum (30.75),skin (28),lung (25.625),adipose (25.42857143),tonsil (24.66666667),colon (21.75),esophagus (17),gallbladder (15.8571…	fetal_ovary[1],frontalcortex[1],fetal_testis[1],adrenal_gland[1]	1	AASAAJSAAAAAAAJSGJAVR,
gen5'UTR_ENST00000375964_6_31651764-31652700_-1_3_ORF2,gen5'UTR_ENST00000424480_6_31651764-31652667_-1_3_ORF1,gen5'UTR_ENST00000451898_6_31651764-31652648_-1_2_ORF1	194.966	uORF no ATG	OTTHUMG00000031171	FALSE	Non-canonical ORF in 5' UTR of BAG6	UTR				testis[1]	1	,SPNTJGETEVAVGGR
ensBodymap_RNASEQT00000060841_X_48633553-48652788_-1,ensBodymap_RNASEQT00000105982_X_48633553-48635796_-1	183.642	unsupported RNAseq model	OTTHUMG00000024126	FALSE	Unsupported RNAseq model	pseudogene				liver[2],spleen[1]	1	,QTMQGJADGAGAVJJASEDAVK
genpseudogene_ENST00000419827_7_10451311-10452526_1_3_ORF2,yalePseudo_PGOHUM00000233127_7_10490940-10492347_1_1_ORF2	179.814	pseudogene without ATG	OTTHUMG00000151920	FALSE	HSPA8 pseudogene; the first peptide is immediately downstream of a STOP codon, whereas other family members have an [R] here, i.e. a trypsin site. This is in fact a known polymorphism, so while the peptide data does not appear to derive from the reference genome version the variant form of this locus that could theoretically generate a canonical ORF; however, such an ORF would be 3' truncated wit…	pseudogene				nkcells[3],fetal_ovary[1],esophagus[1],fetal_testis[1],fetal_liver[1]	1	,TTPSYVAFMDTKQJJGDAAK
genpseudogene_ENST00000440547_2_174310015-174310974_-1_1_ORF2,yalePseudo_PGOHUM00000240435_2_175174746-175175702_-1_1_ORF2	179.562	pseudogene	OTTHUMG00000154151	FALSE	Heterogeneous nuclear ribonucleoprotein A1 (HNRNPA1) pseudogene	pseudogene				fetal_testis[9],stomach[5],thyroid_gland[4],nkcells[2],fetal_heart[2],pancreas[2],earwax[2],anus[1],oral_cavity[1],colon[1],cardia[1],fetal_gut[1],cervix_uteri[1],tube[1],spleen[1]	1	,GFAFVTFDNHDSVEKTVJQK
gen5'UTR_ENST00000580243_18_75211529-75211876_1_1_ORF1	167.133	uORF no ATG	OTTHUMG00000132859	FALSE	Non-canonical ORF in the 5' UTR of TSHZ1	5' UTR				ovary[1]	1	AGDDSGJGAQAPR,
Augustus2_AUGUSTUS00000007295_7_48903145-48902591_-1	166.532	pseudogene	OTTHUMG00000155842	FALSE	GDI2P1 pseudogene	pseudogene				bcells[4],retina[2],cd8tcells[2],urinarybladder[2],ovary[1],prostate[1],frontalcortex[1],liver[1],platelets[1],gall_bladder[1]	1	MJNKPJEEJJVQDGK,
genpseudogene_ENST00000417197_10_80125941-80126317_1_1_ORF1,yalePseudo_PGOHUM00000238857_10_81885697-81886070_1_1_ORF1	163.195	pseudogene	OTTHUMG00000018603	FALSE	RPL22P18 pseudogene	pseudogene				ovary[1]	1	,FSJDCTHPVEYGJJDAANFEQFJQER
genpseudogene_ENST00000405422_10_32188323-32188817_-1_1_ORF1,yalePseudo_PGOHUM00000238396_10_32477251-32477745_-1_1_ORF1	150.525	pseudogene	OTTHUMG00000017919	FALSE	Peptidylprolyl isomerase A (cyclophilin A) (PPIA) pseudogene	pseudogene				fetal_ovary[4],liver[2],frontalcortex[1],nkcells[1],platelets[1],cd8tcells[1],fetal_heart[1]	1	,VNPTVFFDJAJDGEPJGR
Augustus2_AUGUSTUS00000074471_2_197503176-197499337_1	148.349	uORF no ATG	OTTHUMG00000132749	FALSE	Non-cannonical ORF in 5' UTR of HSPE1	5' UTR				retina[1]	1	AEYESEAEGVMAGQAFR,
Augustus2_AUGUSTUS00000004069_1_244730375-244730962_-1	143.987	unsupported ab initio model	none	FALSE	Theoretical single-exon CDS of 200aa, though very weak orthogonal transcriptomics support for model	nothing				ovary[1],testis[1]	1	AQGGHEAAAGPQSSVPGRPAQAAPAR,
genpseudogene_ENST00000507778_4_41842154-41843950_-1_1_ORF6	143.813	pseudogene	OTTHUMG00000160533	FALSE	High-mobility group box 1-like 10 (HMG1L10) pseudogene	pseudogene				cd8tcells[2],fetal_heart[1]	1	JGEMWNNTAADDKEPYEK,
Augustus2_AUGUSTUS00000012070_21_27420685-27421023_-1,ensBodymap_RNASEQT00000006267_21_28792563-28793797_-1,genpseudogene_ENST00000447844_21_27420380-27421023_-1_1_ORF1,yalePseudo_PGOHUM00000239057_21_28792702-28793342_-1_1_ORF1	136.935	pseudogene	OTTHUMG00000078695	FALSE	RPL10P1 pseudogene	pseudogene				ovary[2],bcells[1]	1	,VKVDEFPJYGHMVSDEFEQJSSEAJEAAR
gen5'UTR_ENST00000380599_17_7466802-7479525_-1_1_ORF1	134.195	uORF no ATG	OTTHUMG00000108137	FALSE	Non-canonical ORF in 5' UTR of ZBTB4	5' UTR				cd4tcells[1]	1	TGAAGGGHGDEPGJADAAPSQSEGR,
genpseudogene_ENST00000454707_6_5972412-5974012_1_3_ORF8,yalePseudo_PGOHUM00000262463_6_5972645-5974104_1_3_ORF8	131.777	pseudogene	OTTHUMG00000014183	FALSE	Pyruvate kinase (PKM2) pseudogene	pseudogene				nkcells[2],platelets[2],cd4tcells[1],heart[1],bcells[1],urinarybladder[1],monocytes[1]	1	,JENHDGGWRFDEJJEASDGJMVAR
Augustus2_AUGUSTUS00000041198_10_64825572-64826230_1,genpseudogene_ENST00000404883_10_64825572-64826579_1_1_ORF1,yalePseudo_PGOHUM00000238817_10_66585317-66586338_1_1_ORF1	130.521	pseudogene	OTTHUMG00000018326	FALSE	Annexin A2 pseudogene 3	pseudogene				fetal_gut[6],fetal_placenta[4],lung[3],placenta[2],tonsil[2],vulva[1],anus[1],colon[1],pancreas[1],esophagus[1],testis[1],cervix_uteri[1],lymph_node[1],monocytes[1],spleen[1]	1	,JSJEGHHSTPSGAYGSVK
genpseudogene_ENST00000405234_6_39992815-40000233_1_3_ORF6	130.367	pseudogene	OTTHUMG00000014655	FALSE	Tubulin beta polypeptide TUBB pseudogene	pseudogene				fetal_brain[5],retina[2],fetal_heart[1]	1	GTGSGMGTJJSKJ,
genpseudogene_ENST00000603132_12_54802746-54803589_-1_1_ORF7,yalePseudo_PGOHUM00000239465_12_55196527-55197371_-1_2_ORF7	130.345	pseudogene with ATG	OTTHUMG00000169848	FALSE	VDAC1 pseudogene; longest peptide crosses a frameshift in comparison to the parental CDS	pseudogene				gall_bladder[3],ovary[1],testis[1]	1	,JMNSSFTJMSDRTEFGGSJYQK
genlncRNA_ENST00000407889_1_26169947-26171665_-1_2_ORF1,genlncRNA_ENST00000433939_1_26170180-26171738_-1_3_ORF1,genlncRNA_ENST00000448923_1_26170492-26171821_-1_2_ORF1	128.433	novel protein-coding gene	OTTHUMG00000007539	FALSE	Novel protein-coding gene without detectable homology to other proteins. Mouse ortholog OTTMUSG00000010567 has been subsequently annotated based on conserved synteny, and conservation may extend beyond mammals into vertebrates generally. Transcription is strongly and exclusively seen in eye tissues in all species examined based on all experimental datasets consulted, including Sanger-sequenced tr…	lncRNA	97.6667	Tonsil	tonsil (97.66666667),testis (90.375),fallopiantube (80.83333333),colon (79.75),stomach (76.25),smoothmuscle (73.66666667),adipose (67.57142857),rectum (67.5),bonemarrow (61.875),spleen (61.8),placenta (60.57142857),ovary (51.2),skeletalmuscle (41),salivarygland (37.5),kidney (36.5),cerebral (34.33333333),pancreas (32.5),lung (30.75),prostate (30.42857143),smallintestine (30.25),skin (29),liver (2…	retina[4]	1	,VJQMQVAGEJK
genpseudogene_ENST00000447427_1_119558755-119559774_-1_1_ORF12	123.893	pseudogene	OTTHUMG00000012956	FALSE	Glyceraldehyde-3-phosphate dehydrogenase (GAPD) pseudogene	pseudogene				colon[1],pancreas[1],cd4tcells[1],ovary[1],retina[1],testis[1],cd8tcells[1]	1	VGNJMAHMASKE,
calCuffs_CUFF.46079.1_14_66367503-66368118_-1_2_ORF2,genpseudogene_ENST00000557194_14_65900932-65901451_-1_2_ORF3	120.223	pseudogene	OTTHUMG00000171175	FALSE	Ferritin, heavy polypeptide 1 (FTH1) pseudogene	pseudogene				frontalcortex[2],prostate[1],kidney[1]	1	,JATDKNDHHCVDFJETHYJNEQVK
Augustus2_AUGUSTUS00000028783_1_92229013-92229471_-1	120.211	pseudogene	OTTHUMG00000010284	FALSE	ACTBP12 pseudogene	pseudogene				testis[1]	1	KJPDGQVJTJGNERF,
HLA_HLA10792,genpseudogene_ENST00000430151_6_29926459-29929232_1_3_ORF1	119.631	MHC locus	OTTHUMG00000031162	FALSE	Major histocompatibility complex, class I, K locus; potentially a true allele, though has only one mismatch relative to nearest paralog	pseudogene				platelets[1]	1	,YJAVGYVDDTQFVR
genpseudogene_ENST00000478593_4_78768499-78768750_1_1_ORF1,yalePseudo_PGOHUM00000263137_4_79689653-79689898_1_1_ORF1	113.181	pseudogene	OTTHUMG00000157503	FALSE	Ribosomal protein S21 (RPS21) pseudogene	pseudogene				platelets[1],lymph_node[1]	1	,NHASJQMNVVEADKVTGR
ensBodymap_RNASEQT00000269346_17_73612642-73622564_1	110.995	novel protein-coding	OTTHUMG00000179794	FALSE	Myosin XVB pseudogene has been converted to protein-coding; this model did not overlap with that reported above	pseudogene				fetal_gut[1]	1	JJJJHJPGGVDYR,
Augustus2_AUGUSTUS00000077113_3_148166733-148167296_-1,genpseudogene_ENST00000484852_3_148166344-148167298_-1_3_ORF1,yalePseudo_PGOHUM00000237807_3_147884126-147885083_-1_1_ORF1	109.754	pseudogene	OTTHUMG00000159499	FALSE	Heterogeneous nuclear ribonucleoprotein A1 (HNRNPA1) pseudogene	pseudogene				fetal_testis[2],bcells[1],fetal_brain[1]	1	,GFGFVTYATMEEVDAAMNARPHK
genlncRNA_ENST00000501599_11_18599787-18610255_1_2_ORF2	109.104	novel protein-coding	OTTHUMG00000167731	FALSE	Novel protein-coding gene, previously annotated as a lncRNA. The gene has multiple transcripts, and contains two non-overlapping CDS regions that nonetheless display mammalian conservation. In human, these two CDS can be joined together by RNAseq data, although this is weakly supported in comparison to transcripts that keep the two CDS separate. Also, this long CDS form is not found in mouse due …	lncRNA	1265.25	Testis	testis (1265.25),rectum (1046),tonsil (1001),bonemarrow (921),smoothmuscle (806.6666667),fallopiantube (658.1666667),colon (539.5),ovary (524.4),thyroid (430.5555556),adipose (417.8571429),endometrium (369.6),placenta (365.4285714),skin (362.1666667),spleen (358.8),gallbladder (349.1428571),stomach (277.75),cerebral (276.3333333),esophagus (256.8333333),kidney (240.25),lymphnode (236.4615385),lun…	testis[1]	1	AJGEDJJQNHVEGJ,
Augustus2_AUGUSTUS00000000466_1_119433673-119434810_-1	107.704	pseudogene with ATG	OTTHUMG00000012523	FALSE	GAPD pseudogene	pseudogene				retina[2],frontalcortex[1],heart[1],nkcells[1],platelets[1],ovary[1],tube[1],thyroid_gland[1]	1	SJQNJJPASTGAAK,
calCuffs_CUFF.35918.1_12_98904196-98910367_-1_3_ORF48,calCuffs_CUFF.35918.2_12_98904196-98910387_-1_1_ORF48	105.558	Unsupported RNAseq model	none	FALSE	Unsupported RNAseq model	nothing				pancreas[1],retina[1]	1	,JSWAJWWAPVJSATR
genpseudogene_ENST00000450463_22_26422071-26423193_-1_1_ORF2,yalePseudo_PGOHUM00000246299_22_26818037-26819159_-1_1_ORF2	105.096	pseudogene	OTTHUMG00000150886	FALSE	Ribosomal protein S3A (RPS3A) pseudogene	pseudogene				nkcells[1]	1	,JASDVJMGHVFEVSFADJQNDEVAFR
Augustus2_AUGUSTUS00000104641_1_77774279-77774638_-1,genpseudogene_ENST00000431536_1_77773865-77774864_-1_2_ORF3,yalePseudo_PGOHUM00000244074_1_78239553-78240564_-1_2_ORF3	104.968	pseuodgene with ATG	OTTHUMG00000039957	FALSE	ACTL6B pseudogene	pseudogene				urinarybladder[6],rectum[5],frontalcortex[3],cd8tcells[3],monocytes[3],cd4tcells[2],ovary[2],prostate[2]	1	,JCYVTJDJDQEMATVASSSSJEK
Augustus2_AUGUSTUS00000054772_2_138287945-138288727_-1	104.785	pseudogene with ATG	OTTHUMG00000153613	FALSE	YWHAE pseudogene	pseudogene				fetal_brain[2]	1	AAFNDAVVEJDTJSEESYK,
genlncRNA_ENST00000606582_3_21412222-21413944_-1_3_ORF18	104.776	3' UTR	OTTHUMG00000185449	FALSE	LncRNA now merged into the 3' UTR of ZNF385D	lncRNA				fetal_placenta[3]	1	YCQWCQDJGJFMSJFFAWFVESK,
calCuffs_CUFF.29200.1_12_4416660-4417925_1_1_ORF9	104.462	5' UTR	OTTHUMG00000168124	FALSE	Actually a novel alt first exon of TIGAR, though found in the 5' UTR downstream of a STOP codon	nothing				platelets[1]	1	EHJPPADSTGAAPPPPPSPQGSJGK,
ensBodymap_RNASEQT00000155415_6_24976575-24983468_1	103.448	pseuodgene with ATG	OTTHUMG00000014377	FALSE	Peptidylprolyl isomerase A (cyclophilin A) pseudogene 29	pseudogene				heart[1]	1	VNPTMFFDJAVDGEPJGR,
genpseudogene_ENST00000432948_10_87843870-87844280_1_1_ORF1,yalePseudo_PGOHUM00000238876_10_89603627-89604000_1_1_ORF1	103.212	pseudogene with ATG	OTTHUMG00000018684	TRUE	CFLP1 pseudogene	pseudogene				cd4tcells[3],monocytes[1]	1	,KJJVSNVDQTJDDPYATFVK
genlncRNA_ENST00000562870_5_180784782-180787869_-1_2_ORF11	102.816	3' UTR	OTTHUMG00000130937	FALSE	LncRNA has been merged into 3' UTR of MGAT1	lncRNA				kidney[4],pancreas[1],esophagus[1],cardia[1],prostate[1]	1	QGPGSFSGJSJTJJSTR,
genpseudogene_ENST00000412169_1_121116862-121117242_-1_1_ORF2,genpseudogene_ENST00000449108_1_143904223-143904603_-1_1_ORF2	102.772	pseuodgene matches parent with variation	OTTHUMG00000040899	FALSE	HIST2H2BA has been retained as a pseudogene. The peptide has only 1 difference to coding gene HIST2H2BF, and this corresponds to an unvalidated SNP in the latter. Despite the lack of reported validation this does cast the pseudogene assignation in doubt, i.e. it seems most likely the peptide belongs to the parent	pseudogene				retina[2]	1	,EVJKQVHPDTGJSSK
genpseudogene_ENST00000507090_4_13336482-13338657_1_3_ORF6,yalePseudo_PGOHUM00000250761_4_13338106-13340278_1_3_ORF6	101.836	pseudogene	OTTHUMG00000160089	FALSE	Heat shock protein 90kDa alpha (cytosolic), class B member 2 (pseudogene)	pseudogene				fetal_ovary[1],fetal_liver[1]	1	,DHJAVRYFSVEGQJEFR
genpseudogene_ENST00000576035_17_2586330-2587866_-1_1_ORF8	101.454	pseudogene	OTTHUMG00000177802	FALSE	Eukaryotic translation initiation factor 4A1 (EIF4A1) pseudogene	pseudogene				fetal_testis[1]	1	GJAVJQVSJJJDYDJPTNRENYJHR,
genpseudogene_ENST00000412845_1_116739981-116742609_-1_2_ORF19,yalePseudo_PGOHUM00000244157_1_117282606-117285231_-1_2_ORF19	99.987	pseudogene	OTTHUMG00000022752	FALSE	Neurofilament, heavy polypeptide-like pseudogene	pseudogene				prostate[3],rectum[2],nkcells[1],ovary[1],urinarybladder[1]	1	,EGGGGSSNGEKR
genpseudogene_ENST00000445286_12_38201566-38203792_1_2_ORF2	98.2533	pseudogene	OTTHUMG00000169395	FALSE	HSA12cenp11 beta-tubulin 4Q (TUBB4Q) pseudogene	pseudogene				nkcells[1]	1	GFQJTHSJGAGTESGMGTJJJSK,
genpseudogene_ENST00000439784_7_99238794-99311130_1_3_ORF1	98.0448	pseudogene	OTTHUMG00000154426	FALSE	Myosin, heavy chain 16 pseudogene	pseudogene				heart[3],fetal_heart[2]	1	KGSJEDQVJQANPVJEAFGNAK,
calCuffs_CUFF.108407.1_4_49583244-49584512_-1_3_ORF3	97.2578	Unsupported RNAseq model	none	FALSE	Unsupported RNAseq model	nothing				cd8tcells[2],prostate[2],rectum[1],nkcells[1],ovary[1],oral_cavity[1]	1	SAEJRPAPSHGQDCPAEJR,
genpseudogene_ENST00000431768_Y_19327569-19328573_1_2_ORF7,yalePseudo_PGOHUM00000234001_Y_21489455-21490456_1_2_ORF7	96.8875	pseudogene	OTTHUMG00000036502	FALSE	Glyceraldehyde-3-phosphate dehydrogenase (GAPD) pseudogene	pseudogene				testis[1]	1	,VJHDNFGJMEGPJFTVTAJTATQK
Augustus2_AUGUSTUS00000075370_7_150407612-150408223_1	96.8661	novel protein-coding gene	OTTHUMG00000158324	FALSE	Novel zinc-finger like protein-coding gene. Unusual in comparison to other family members, being a single exon CDS in a multiexon gene that is an NMD candidate. A mouse ortholog has subsequently been annotated as OTTMUSG00000033717 based on syntenic conservation, and found in mammalian genomes generally.	lncRNA	26.6	Spleen	spleen (26.6),tonsil (16.66666667),colon (10.75),stomach (10.5),fallopiantube (9.5),skin (8.666666667),adipose (8.142857143),smoothmuscle (6),bonemarrow (5.625),rectum (5.5),cerebral (5.333333333),lymphnode (5.230769231),lung (5),smallintestine (4.5),prostate (4.285714286),kidney (4.25),ovary (3.8),salivarygland (3.5),appendix (3.5),duodenum (3.5),testis (3.25),placenta (2.285714286),skeletalmusc…	cd8tcells[1]	1	GJVJHHPAEEQPYR,
Augustus2_AUGUSTUS00000073641_6_26272193-26272540_-1,genpseudogene_ENST00000362070_6_26272193-26272540_-1_1_ORF1	96.1565	pseudogene	OTTHUMG00000014438	TRUE	HIST1H2APS4 is currently an unprocessed pseudogene. This locus regarded as a pseudogene by the histone community due to the presence of slight sequence truncations at both ends in comparison to other family members, coupled with a general paucity of transcriptional support. Could possibly be made protein-coding but single peptide and single PSM are not strong evidence.	pseudogene	1.67	Fallopian tube	fallopiantube (1.666666667),rectum (1.5),testis (1.5),colon (1.125),appendix (0.833333333),smoothmuscle (0.666666667),tonsil (0.666666667),smallintestine (0.625),spleen (0.6),stomach (0.5),adrenal (0.5),lymphnode (0.384615385),bonemarrow (0.375),thyroid (0.333333333),bladder (0.333333333),duodenum (0.25),esophagus (0.166666667),placenta (0.142857143),lung (0.125),	nkcells[1]	1	,AGAPVYJEAVJEYJTAKJJEJAGNAAR
genpseudogene_ENST00000605294_14_55240622-55241080_-1_1_ORF3	96.123	pseudogene without ATG	OTTHUMG00000184534	FALSE	COX5A pseudogene	pseudogene				heart[4]	1	KGMNTJVSYDPVPEPK,
genpseudogene_ENST00000416086_X_128714506-128715790_1_3_ORF6,yalePseudo_PGOHUM00000242005_X_127848481-127849765_1_3_ORF6	94.9641	pseudogene	OTTHUMG00000022366	FALSE	Keratin 18 (KRT18) pseudogene	pseudogene				fetal_gut[1]	1	,EAEAHYTMQMKQJSGVJJHJESEJAQTR
Augustus2_AUGUSTUS00000112873_7_142353509-142349232_1	93.2494	missing IG gene	OTTHUMG00000191598	FALSE	T cell receptor beta variable 6-2 (gene/pseudogene)	nothing				cd8tcells[1]	1	JJHYSVGEGTTAK,
Augustus2_AUGUSTUS00000069943_16_68645308-68646083_-1,ensBodymap_RNASEQT00000084809_16_68677795-68680255_-1,genlncRNA_ENST00000562172_16_68644248-68646168_-1_2_ORF1	93.1572	lncRNA	OTTHUMG00000176785	FALSE	lncRNA antisense to CDH3; potentially interesting as there is a 178aa ORF in this 2-exon model. However, while the ATG shows some evidence of mammalian conservation, the putative orthologs become significantly diverged soon after. Furthermore, much of the ORF alignment is antisense to the CDH3 CDS.	lncRNA				ovary[1]	1	,JGEGJSHPASR
calCuffs_CUFF.159467.1_9_114731604-114749280_1_2_ORF6	92.5374	Unsupported RNAseq model	none	FALSE	Unsupported RNAseq model looks spurious; STOP immediately upstream of PSM	nothing				esophagus[1],ovary[1],testis[1],fetal_gut[1],placenta[1]	1	MNTQMNQJR,
calCuffs_CUFF.34264.1_12_83841168-84014464_1_2_ORF7	92.3098	Unsupported RNAseq model	none	FALSE	Unsupported RNAseq model; STOP upstream of PSM	nothing				heart[31],pancreas[2],breast[2],csf[1]	1	JQHSJJQFFSNMJJETESK,
Augustus2_AUGUSTUS00000022957_22_34589082-34590107_-1	92.1987	pseudogene	OTTHUMG00000150932	FALSE	aconitase 2, mitochondrial (ACO2) pseudogene	pseudogene				frontalcortex[1]	1	YGJSWEJNJJNHTFNETEJEWFR,
genpseudogene_ENST00000473673_4_147425974-147426351_-1_1_ORF2	91.9052	pseudogene	OTTHUMG00000157580	FALSE	Ribosomal protein L31 (RPL31) pseudogene					cd4tcells[1]	1	DSPNKJYPJATYVPVTTFK,
genlncRNA_ENST00000500370_14_95532297-95534800_-1_3_ORF5,genlncRNA_ENST00000554169_14_95532634-95534245_-1_3_ORF1	91.0702	lncRNA	OTTHUMG00000171635	FALSE	SNHG10 known lncRNA; PSM is entirely within FLAM_c element and there is no ATG in frame	lncRNA				frontalcortex[1],placenta[1],tube[1]	1	,DGJGGGGGGSMSHFFAQAGJEJJASR
Augustus2_AUGUSTUS00000000514_1_46532994-46533527_-1	89.639	novel protein-coding gene	OTTHUMG00000191600	FALSE	Novel protein-coding gene without detectable homology to other known proteins. Mouse ortholog OTTMUSG00000008712 has been subsequently annotated based on syntenic conservation, although conservation is seen to extend to zebrafish.	nothing	2.125	Testis	testis (2.125),cerebral (1),	frontalcortex[4]	1	SEGPPVPAPAER,
genpseudogene_ENST00000496596_14_21750269-21751546_1_1_ORF1,yalePseudo_PGOHUM00000248054_14_22218553-22219827_1_1_ORF1	89.6121	pseudogene	OTTHUMG00000157660	FALSE	Ribosomal protein L4 (RPL4) pseudogene	pseudogene				pancreas[1],fetal_ovary[1],testis[1],fetal_liver[1]	1	,QPYAVSESAGHQTSVESWSTGR
gen5'UTR_ENST00000435962_14_91813770-91867529_-1_1_ORF1	89.4891	5'UTR	OTTHUMG00000171121	FALSE	Non-canonical ORF in 5' UTR of TC2N	5' UTR				cd8tcells[1]	1	VJPJGJTQJGSEK,
calCuffs_CUFF.105659.1_4_3826125-3834275_-1_2_ORF51	88.4378	Unsupported RNAseq model	none	FALSE	Unsupported L2-element derived RNAseq model	nothing				frontalcortex[2]	1	TPJEAJWPWRQQQGATAATK,
genlncRNA_ENST00000456519_2_104936411-105038496_-1_3_ORF5	86.3343	lncRNA	OTTHUMG00000153077	FALSE	Found within a strongly conserved region of a few hundred bp, though no canonical translation observed	lncRNA				platelets[7]	1	HPPEAYJJTMJSNR,
genpseudogene_ENST00000457622_6_46204729-46207386_1_2_ORF6,yalePseudo_PGOHUM00000243632_6_46172715-46173829_1_2_ORF3	86.0403	pseudogene without ATG	OTTHUMG00000014780	FALSE	ACTGP9 pseudogene	pseudogene				gall_bladder[5],prostate[1]	1	,SYEJPDSQAJJJSNER
calCuffs_CUFF.77272.1_2_106815106-106817895_1_1_ORF26	85.6383	Unsupported RNAseq model	none	FALSE	unsupported RNAseq model	nothing				platelets[21]	1	AAAAJQVDK,
gen5'UTR_ENST00000432278_21_38805951-38810034_1_2_ORF2	85.4634	5' UTR	OTTHUMG00000090769	FALSE	Non-canonical ORF in 5' UTR of ETS2	5' UTR				adipocyte[10]	1	SSJAGAJAJAR,
genpseudogene_ENST00000425942_7_27023737-27024907_1_2_ORF2	85.3603	pseudogene	OTTHUMG00000033540	FALSE	Tropomyosin 3 pseudogene 4	pseudogene				cd4tcells[1],bcells[1]	1	WAGNKEAEVASJNR,
calCuffs_CUFF.88771.1_21_15239784-15263149_-1_3_ORF25	84.4027	Unsupported RNAseq model	none	FALSE	Unsupported RNAseq model	nothing				bcells[1]	1	KWGQVEGDJJVEGTGYWK,
genlncRNA_ENST00000522771_14_100826119-100849799_1_1_ORF87	83.3455	lncRNA	OTTHUMG00000029052	FALSE	LncRNA MEG3; Maternally expressed 3 (non-protein coding); ORF has an ATG and would not be NMD, though it is very short and lacks conservation or ribosome profiling support	lncRNA				thyroid_gland[2]	1	EJPMGJSFJSJWAPEVHK,
Augustus2_AUGUSTUS00000050512_4_112116643-112116903_-1,genpseudogene_ENST00000497190_4_112116510-112116903_-1_1_ORF1,yalePseudo_PGOHUM00000245657_4_113037665-113038059_-1_1_ORF1	82.6273	pseudogene	OTTHUMG00000157543	FALSE	Ribosomal protein S12 (RPS12) pseudogene	pseudogene				liver[2]	1	,AEEGJTAGGJMEVNTAJQEVJK
calCuffs_CUFF.161598.1_X_14559806-14710357_-1_1_ORF56,calCuffs_CUFF.161598.2_X_14559806-14776254_-1_3_ORF11	81.537	Unsupported RNAseq model	none	FALSE	Unsupported RNAseq model	nothing				colon[1]	1	,JQDGHFADYNPJQEJK
calCuffs_CUFF.145765.1_7_155658752-155662893_1_3_ORF37,calCuffs_CUFF.145765.2_7_155658752-155662893_1_2_ORF36,calCuffs_CUFF.145765.3_7_155660092-155662893_1_2_ORF5,calCuffs_CUFF.145765.4_7_155660659-155662893_1_3_ORF4	80.8519	Unsupported RNAseq model	none	FALSE	Unsupported RNAseq model	nothing				fetal_ovary[3],liver[1],testis[1],adrenal_gland[1]	1	,SPEDJVVASR
calCuffs_CUFF.144415.1_7_133757102-133760615_1_3_ORF28,calCuffs_CUFF.144415.2_7_133757102-133802372_1_2_ORF32	80.7671	Unsupported RNAseq model	none	FALSE	Unsupported RNAseq model	nothing				cd8tcells[1]	1	,GFNGJTVPHGJGDJTJMVEGK
calCuffs_CUFF.3732.1_1_63218317-63225430_1_2_ORF17,calCuffs_CUFF.3732.2_1_63218317-63230700_1_2_ORF17	80.6442	Unsupported RNAseq model	none	FALSE	Unsupported RNAseq model	nothing				testis[2],pancreas[1],platelets[1],ovary[1],prostate[1],thyroid_gland[1],spinalcord[1],kidney[1]	1	,NPJJJDTFWQPRWDYR
Augustus2_AUGUSTUS00000028816_19_46428994-46411194_-1	80.5401	5' UTR	OTTHUMG00000162348	FALSE	Single exon coding gene CCDC8 already annotated at this locus. The peptides extend upstream of the starting ATG hinting at a non-ATG start site (no other in-frame ATG is available). There is good phyloCSF and RP data to support this. Can't assess what is the true starting codon however so annotation has been left unchanged. Mouse seems to show a similar scenario.	5' UTR				ovary[1]	1	DVDJDVJVEAJKPVGTFK,
calCuffs_CUFF.140177.1_7_55318732-55322965_-1_3_ORF5,genlncRNA_ENST00000506704_4_62071755-62165554_-1_1_ORF4,genlncRNA_ENST00000509461_4_62072847-62165554_-1_1_ORF4	80.4432	lncRNA	OTTHUMG00000160691	FALSE	Multiexon lncRNA added; STOP codon found shortly upstream of PSM	lncRNA				fetal_liver[2],fetal_ovary[2],testis[2],cd4tcells[1],ovary[1],fetal_heart[1],pancreas[1],liver[1],retina[1],bcells[1]	1	,AEEJGVQCJR
calCuffs_CUFF.103300.2_3_165639808-165659221_1_1_ORF97	80.2467	Unsupported RNAseq model	none	FALSE	unsupported RNAseq model	nothing				cd4tcells[1]	1	DMVEAGNHHSJQTJR,
calCuffs_CUFF.79571.1_2_150421110-150427720_1_2_ORF32	80.2163	Unsupported RNAseq model	none	FALSE	unsupported RNAseq model	nothing				earwax[1]	1	TJNQWFSTPVJK,
calCuffs_CUFF.164110.1_X_86962094-86963373_-1_2_ORF3	80.2024	lncRNA	0	FALSE	Novel lncRNA has been annotated; the ORF is entirely within an L1 element and there is no in frame upstream ATG	nothing				tube[1]	1	DRJSYJQMJPJJDAVTR,
genlncRNA_ENST00000429386_6_73523841-73570596_1_1_ORF7,genlncRNA_ENST00000431108_6_73523618-73570533_1_1_ORF5	79.8025	lncRNA	OTTHUMG00000150059	FALSE	STOP codon found immediately upstream of PSM	lncRNA				heart[1]	1	,JYDFHJFFR
calCuffs_CUFF.56782.10_16_67515264-67540309_1_2_ORF61,calCuffs_CUFF.56782.12_16_67515288-67540309_1_2_ORF61,calCuffs_CUFF.56782.14_16_67515295-67540309_1_1_ORF30,calCuffs_CUFF.56782.1_16_67515242-67540309_1_3_ORF63,calCuffs_CUFF.56782.3_16_67515242-67540309_1_3_ORF33,calCuffs_CUFF.56782.6_16_67515242-67540309_1_2_ORF33	79.2955	Unsupported RNAseq model	none	FALSE	unsupported RNAseq model	nothing				frontalcortex[2],fetal_testis[2],adrenal_gland[2],fetal_ovary[1],spleen[1]	1	,QPMJJJJJTAJK
calCuffs_CUFF.12114.3_1_223186330-223206246_-1_1_ORF122	79.2481	Unsupported RNAseq model	none	FALSE	unsupported RNAseq model	nothing				monocytes[3]	1	ASAAVSEVJEJWMAAGGF,
calCuffs_CUFF.161499.2_X_11770129-11776177_-1_3_ORF14	78.9292	Unsupported RNAseq model	none	FALSE	unsupported RNAseq model	nothing				adipocyte[2]	1	FPGDSJVQAGJR,
calCuffs_CUFF.79138.1_2_138993960-139033304_1_3_ORF67,calCuffs_CUFF.79138.2_2_138993967-139033304_1_3_ORF65	78.8763	Unsupported RNAseq model	none	FALSE	unsupported RNAseq model	nothing				esophagus[1],prostate[1],ascites[1]	1	,ETDJSNNKMPVJQJR
genlncRNA_ENST00000565472_17_55168823-55173632_1_3_ORF10	78.6919	lncRNA	OTTHUMG00000074043	FALSE	LncRNA incorporated into 3' UTR of STXBP4; short non-ATG ORF	3' UTR				liver[2],ovary[1],cd8tcells[1],seminal_vesicle[1]	1	VJAVPJJHPNTK,
calCuffs_CUFF.159108.1_9_107620045-107637063_1_1_ORF51	78.529	Unsupported RNAseq model	none	FALSE	unsupported RNAseq model	nothing				platelets[28],cd8tcells[1],gall_bladder[1],platelets_secreted[1]	1	MJSJGVRPR,
calCuffs_CUFF.88449.1_20_62106525-62118293_-1_2_ORF66	78.4926	Unsupported RNAseq model	none	FALSE	unsupported RNAseq model	nothing				retina[1]	1	DWSHDPAGJHJHJR,
calCuffs_CUFF.98855.1_3_101329968-101361883_-1_1_ORF199,calCuffs_CUFF.98855.2_3_101329968-101361883_-1_2_ORF60	78.2916	Unsupported RNAseq model	none	FALSE	unsupported RNAseq model	nothing				fetal_placenta[2],gall_bladder[2],lung[2],esophagus[1],frontalcortex[1],kidney[1]	1	,VGGPSPAAGR
calCuffs_CUFF.8756.1_1_165624894-165630648_-1_1_ORF24	78.1984	Unsupported RNAseq model	none	FALSE	unsupported RNAseq model	nothing				colon[1]	1	JPFASJJEEHJK,
genpseudogene_ENST00000452408_6_28969130-28970460_-1_3_ORF3,yalePseudo_PGOHUM00000243109_6_28936907-28938191_-1_2_ORF3	78.005	pseudogene	OTTHUMG00000031205	FALSE	Keratin 18 pseudogene 1	pseudogene				urinarybladder[1]	1	,SNTVDNARJVJQJDNAR
Augustus2_AUGUSTUS00000047320_14_60919974-60919349_-1	77.9269	pseudogene	OTTHUMG00000171293	FALSE	spermidine synthase (SRM) pseudogene	pseudogene				cd4tcells[1]	1	MAJDGJJQYTER,
calCuffs_CUFF.15075.1_10_28592139-28596510_1_2_ORF4,calCuffs_CUFF.15075.2_10_28592318-28596510_1_2_ORF8	77.8558	lncRNA	OTTHUMG00000191602	FALSE	added novel lncRNA though ORF starts immediately downstream of STOP codon	nothing				adipocyte[8]	1	,AETSVGAJPEKR
gen5'UTR_ENST00000495737_3_68885189-68932568_-1_1_ORF1	77.1568	5' UTR	OTTHUMG00000158744	FALSE	Non-canonical ORF within the 5' UTR of FAM19A4	5' UTR				monocytes[4]	1	AJAGJGSAJJAAR,
genpseudogene_ENST00000441872_10_119683127-119683823_-1_2_ORF1	76.9527	pseudogene	OTTHUMG00000019154	FALSE	Thioredoxin 1 pseudogene 2	pseudogene				ovary[1]	1	VAFQEGJEAAGDK,
calCuffs_CUFF.75644.1_2_75251865-75417156_1_1_ORF139,calCuffs_CUFF.75644.2_2_75349970-75417156_1_2_ORF142,genlncRNA_ENST00000604271_2_75154366-75189949_1_1_ORF20	76.6418	lncRNA	OTTHUMG00000185268	FALSE	Novel antisense lncRNA added; short ORF downstream of STOP codon	lncRNA				anus[1],stomach[1]	1	,SPHVPJNVHMRFJK
calCuffs_CUFF.63598.1_17_78359432-78388728_-1_3_ORF180	76.5292	Unsupported RNAseq model	none	FALSE	unsupported RNAseq model	nothing				adrenal_gland[1]	1	TJVEFVJGPSGVAEENK,
genpseudogene_ENST00000403415_6_137995270-137996147_1_1_ORF4,yalePseudo_PGOHUM00000243790_6_138316407-138317275_1_1_ORF4	76.0912	pseudogene	OTTHUMG00000015666	FALSE	Ribosomal protein SA (RPSA) pseudogene	pseudogene				thyroid_gland[1]	1	,SCCCHWSHSYCWPJHSWK
Augustus2_AUGUSTUS00000021462_22_15722611-15721487_1	75.86	other	OTTHUMG00000140315	FALSE	ACTB pseudogene which is actually part of POTEH upstream upstream. This multi-exon gene has a STOP in the penultimate exon which is not NMD causing, and the pseudogene had been built downstream of this. The STOP is caused by a 5bp deletion that is not found in other primates, with no variation data.	pseudogene				cervix_uteri[1]	1	QEYESGPSJVHR,
calCuffs_CUFF.100701.5_3_120079222-120087694_-1_1_ORF68,calCuffs_CUFF.100701.6_3_120079222-120088686_-1_2_ORF101,calCuffs_CUFF.100701.7_3_120079222-120097472_-1_3_ORF61,calCuffs_CUFF.100701.8_3_120079222-120097479_-1_3_ORF63	75.6271	Unsupported RNAseq model	none	FALSE	Unsupported RNAseq model	nothing				seminal_vesicle[1]	1	,NNQETVJNESAQPGP
calCuffs_CUFF.37533.1_13_24079379-24097833_1_3_ORF10	75.2001	Unsupported RNAseq model	none	FALSE	Unsupported RNAseq model	nothing				cd4tcells[1]	1	CPQSAGJAHAVEJGK,
genpseudogene_ENST00000415278_1_96446930-96448318_1_1_ORF1,yalePseudo_PGOHUM00000244804_1_96912486-96913871_1_1_ORF1	74.6451	pseudogene	OTTHUMG00000010710	FALSE	Eukaryotic translation elongation factor 1 alpha-like 9 pseudogene	pseudogene				ovary[1]	1	,QKEAAEMGKGSF
genpseudogene_ENST00000452090_10_15093263-15093611_-1_3_ORF2,yalePseudo_PGOHUM00000238364_10_15135262-15135619_-1_3_ORF3	74.6048	pseuodgene without ATG	OTTHUMG00000017726	FALSE	GAPD pseudogene	pseudogene				testis[1],hair_follicle[1]	1	,DAGAGJAJDDHF
calCuffs_CUFF.54575.1_16_14395244-14429895_1_2_ORF98,calCuffs_CUFF.54575.2_16_14396094-14429895_1_1_ORF99,calCuffs_CUFF.54575.3_16_14396109-14429895_1_2_ORF83,calCuffs_CUFF.54575.4_16_14396112-14429895_1_2_ORF98,calCuffs_CUFF.54575.5_16_14415409-14429895_1_3_ORF106	74.571	lncRNA	none	FALSE	RNAseq model represents an unsupported extension of a lncRNA; has a short non-ATG linked ORF	nothing				colon[1]	1	,VQDQPGQHGETPSPJK
genpseudogene_ENST00000507275_5_40066651-40067200_1_3_ORF3,yalePseudo_PGOHUM00000260056_5_40066754-40067306_1_2_ORF3	74.5619	Unsupported RNAseq model	OTTHUMG00000162070	FALSE	Keratin 18 (KRT18) pseudogene	pseudogene				esophagus[1]	1	,DWGFYFKTJEDJR
calCuffs_CUFF.150542.1_8_90101284-90120163_-1_2_ORF41	74.4294	Unsupported RNAseq model	none	FALSE	unsupported RNAseq model	nothing				esophagus[1]	1	SJAVPVSNAJJMJR,
calCuffs_CUFF.29823.1_12_11331034-11337342_1_3_ORF35	74.1831	absent	none	FALSE	PSM is found on GRC37 though not GRC38	nothing				cervix_uteri[1],prostate[1]	1	SJPFGFEYJNFTR,
Augustus2_AUGUSTUS00000065400_7_138298484-138298119_-1,genpseudogene_ENST00000464337_7_138298088-138298484_-1_1_ORF1,yalePseudo_PGOHUM00000233008_7_137982829-137983229_-1_1_ORF1	73.8285	pseudogene	OTTHUMG00000155875	FALSE	Ribosomal protein S17 (RPS17) pseudogene	pseudogene				frontalcortex[1]	1	,EJCSKJAGYVTHJMK
calCuffs_CUFF.122679.1_5_126922776-126926618_1_3_ORF13	73.7829	Unsupported RNAseq model	none	FALSE	unsupported RNAseq model	nothing				platelets[3]	1	QVGVSJJKR,
calCuffs_CUFF.35528.2_12_102707296-102856951_1_3_ORF9	73.3585	lncRNA	OTTHUMG00000191608	FALSE	Added a novel lncRNA; short non-ATG ORF	nothing				cd8tcells[1]	1	NJJYVSGJTK,
calCuffs_CUFF.17080.1_10_66869955-66904977_1_1_ORF23,calCuffs_CUFF.17080.2_10_66879125-66904977_1_1_ORF24,calCuffs_CUFF.17080.3_10_66879125-66904977_1_1_ORF27,calCuffs_CUFF.17080.4_10_66883437-66904977_1_3_ORF23,calCuffs_CUFF.17080.5_10_66893907-66904977_1_1_ORF27,calCuffs_CUFF.17080.6_10_66893907-66904977_1_2_ORF28	72.5233	Unsupported RNAseq model	none	FALSE	RNAseq model is partially supported though the PSM is found within an apparently spurious 3' extension, and immediately downstream of STOP	nothing				cardia[1],uterus_post-menopause[1]	1	,VJJYSYNEJWJSYK
Augustus2_AUGUSTUS00000055200_1_42891094-42891748_-1,genpseudogene_ENST00000417517_1_42891094-42892430_-1_1_ORF9	72.5226	pseudogene	OTTHUMG00000007624	FALSE	Makorin, ring finger protein, 1 (MKRN1) pseudogene	pseudogene				pancreas[2],colon[1],rectum[1],retina[1],urinarybladder[1]	1	,MJJMJWAAGRDDR
gen5'UTR_ENST00000546474_14_105300630-105315589_-1_1_ORF17	72.1936	5' UTR	OTTHUMG00000029884	FALSE	BRF1 5' UTR was incorrectly annotated	5' UTR				fetal_gut[1]	1	VKAQAFPVGR,
calCuffs_CUFF.70714.1_19_58817328-58839509_-1_2_ORF25,calCuffs_CUFF.70714.2_19_58817328-58839509_-1_2_ORF24,calCuffs_CUFF.70714.3_19_58817328-58839579_-1_3_ORF25	71.9733	unsupported RNAseq model	OTTHUMG00000150367	FALSE	same locus as ENST00000413518 above, which is the putative translated ERVK3-1; this falls within an intron though there is no support for either splice junction	lncRNA				ovary[2],uterus_post-menopause[2],skin[1],heart[1],oral_cavity[1],liver[1],platelets[1],lymph_node[1]	1	,AGVAAQGJHK
calCuffs_CUFF.72298.2_2_23889039-23894858_-1_2_ORF21,calCuffs_CUFF.72298.3_2_23889039-23894876_-1_2_ORF14,calCuffs_CUFF.72298.4_2_23889039-23896838_-1_3_ORF15	71.3125	lncRNA	OTTHUMG00000191610	FALSE	added a novel lncRNA, though the ORF is short and lacks an ATG	nothing				pancreas[2],salivary_gland[1],liver[1],stomach[1],thyroid_gland[1],lung[1]	1	,JRETGAGJEK
genpseudogene_ENST00000256654_20_25099105-25099928_1_1_ORF1	71.1602	pseudogene	OTTHUMG00000133192	FALSE	V-set domain containing T cell activation inhibitor 1 (VTCN1) pseudogene	pseudogene				colon[1]	1	VDYNANSETJR,
calCuffs_CUFF.128078.1_6_28638187-28643192_1_3_ORF11	70.8502	Unsupported RNAseq model	none	FALSE	unsupported RNAseq model	nothing				fetal_ovary[1]	1	JYJGTJASPR,
calCuffs_CUFF.54684.1_16_17716105-17742696_-1_2_ORF5	70.5651	Unsupported RNAseq model	none	FALSE	unsupported RNAseq model					anus[1]	1	JGTJVERDQQJR,
Augustus2_AUGUSTUS00000016621_X_152479577-152481024_1,genpseudogene_ENST00000434750_X_152479577-152481024_1_1_ORF1,yalePseudo_PGOHUM00000242083_X_151648001-151649493_1_1_ORF1	70.3373	pseudogene with ATG	OTTHUMG00000024182	FALSE	KRT8 pseudogene	pseudogene				rectum[1],fetal_liver[1]	1	,EMANEFVJJKK
calCuffs_CUFF.23098.2_11_32911703-32914583_-1_2_ORF2	69.7744	Unsupported RNAseq model	none	FALSE	unsupported RNAseq model	nothing				rectum[3],colon[1],heart[1],urinarybladder[1]	1	EGAGPAGPGR,
gen5'UTR_ENST00000330271_20_33666498-33667497_1_1_ORF5	69.7416	5' UTR	OTTHUMG00000032262	FALSE	Non-canonical ORF in the 5' UTR of ACT10	nothing				bcells[1]	1	GGGGPGJGJHQGGJR,
calCuffs_CUFF.53155.1_15_96875837-96883846_-1_1_ORF9	69.6808	Unsupported RNAseq model	none	FALSE	unsupported RNAseq model	nothing				colon[1]	1	YWRWGGGJETJNK,
calCuffs_CUFF.37170.6_12_133000571-133016085_-1_1_ORF8	69.6679	Unsupported RNAseq model	none	FALSE	unsupported RNAseq model	nothing				heart[1]	1	GVJDDJNJSJQK,
calCuffs_CUFF.106246.1_4_10734220-10762037_1_2_ORF153,calCuffs_CUFF.106246.2_4_10740017-10762037_1_2_ORF165,calCuffs_CUFF.106246.3_4_10740971-10762037_1_1_ORF52,calCuffs_CUFF.106246.4_4_10740971-10762037_1_2_ORF22	69.6341	Unsupported RNAseq model	none	FALSE	added a novel lncRNA although the PSM is found downstream in unsupported sequence; short non-ATG CDS	nothing				cerebral_cortex[1]	1	,WSJAJJPGWSAVAR
calCuffs_CUFF.105659.1_4_3826125-3834275_-1_2_ORF16	69.0383	Unsupported RNAseq model	none	FALSE	unsupported RNAseq model	nothing				spinalcord[3]	1	JGVAGGAMSR,
gen5'UTR_ENST00000339948_1_182058011-182061712_-1_3_ORF2	68.9784	5' UTR	OTTHUMG00000037302	FALSE	ZNF648; short non-ATG ORF	nothing				cd4tcells[1],nkcells[1]	1	GPTJJSAFPR,
genlncRNA_ENST00000443008_1_110166807-110172489_-1_2_ORF4	68.6371	lncRNA	OTTHUMG00000011762	FALSE	short non-ATG ORF	lncRNA				gall_bladder[1]	1	CCRGGSSDPQPAPGR,
genpseudogene_ENST00000525030_12_7892576-7898903_1_2_ORF2,genpseudogene_ENST00000528386_15_35084195-35085110_-1_2_ORF2	68.1783	pseudogene	OTTHUMG00000187943	FALSE	Nanog homeobox pseudogene 1	pseudogene				testis[1]	1	,JPPVPKANNPJJ
gen5'UTR_ENST00000402615_14_104792644-104794528_-1_1_ORF1	68.1299	5' UTR	OTTHUMG00000170795	FALSE	Non-canonical ORF in the 5' UTR of AKT1	5' UTR				liver[1]	1	QAAGTEAVGSR,
genpseudogene_ENST00000515870_4_96212279-96213100_1_2_ORF7,yalePseudo_PGOHUM00000246004_4_97133430-97134257_1_2_ORF7	68.1064	pseudogene	OTTHUMG00000160944	FALSE	Talin 2 (TLN2) pseudogene	pseudogene				lung[2],rectum[1],liver[1]	1	,EGNGEAEGQTSHR
genpseudogene_ENST00000423965_9_15034161-15048061_-1_2_ORF3	68.0986	pseudogene	OTTHUMG00000019579	FALSE	Pseudogene similar to part of chloride channel 3 CLCN3	pseudogene				seminal_vesicle[1]	1	JJJSQVDYYFPJK,
calCuffs_CUFF.52973.10_15_96509067-96521459_-1_1_ORF143	68.0156	Unsupported RNAseq model	none	FALSE	unsupported RNAseq model	nothing				retina[1]	1	SFCVWJJSJNJMVJR,
calCuffs_CUFF.92973.1_22_45468353-45481717_1_1_ORF51	67.3845	Unsupported RNAseq model	none	FALSE	unsupported RNAseq model	nothing				prostate[1]	1	QARPGJGQDR,
calCuffs_CUFF.71047.1_2_3589018-3600065_1_2_ORF102	67.3045	Unsupported RNAseq model	none	FALSE	unsupported RNAseq model	nothing				cerebral_cortex[1]	1	TDGGJJRPJVTRTJQ,
gen5'UTR_ENST00000606080_6_116060312-116060758_-1_3_ORF1	67.0372	5' UTR	OTTHUMG00000015424	FALSE	short non-ATG ORF	5' UTR				fetal_placenta[1]	1	AJJJJFYFCCGJJK,
genlncRNA_ENST00000558411_15_69592129-69612890_1_2_ORF15	66.6515	lncRNA	OTTHUMG00000172099	FALSE	short ORF, though linked to an ATG; no orthologous supporting data	lncRNA				liver[1],ovary[1]	1	JAMSAJVSGK,
genlncRNA_ENST00000434301_2_100104919-100107504_1_3_ORF2	66.4351	lncRNA	OTTHUMG00000153210	FALSE	short non-ATG ORF	lncRNA				fetal_brain[3]	1	SJEPASSAK,
calCuffs_CUFF.152735.3_8_126660443-126967918_1_1_ORF36	65.9279	Unsupported RNAseq model	none	FALSE	unsupported RNAseq model	nothing				cd4tcells[1]	1	VQGMQDJFJJR,
calCuffs_CUFF.76213.1_2_84471579-84478799_1_1_ORF16	64.7415	unsupported ab initio model	none	FALSE	Unsupported model entirely within MER4C element	nothing				liver[3],frontalcortex[1],fetal_heart[1],fetal_liver[1],seminal_vesicle[1]	1	YSNPQNPJR,
calCuffs_CUFF.142213.2_7_94248831-94263663_1_3_ORF2	62.677	Unsupported RNAseq model	none	FALSE	unsupported RNAseq model; short non-ATG ORF	nothing				spinalcord[1]	1	JGPEVEPJK,
genlncRNA_ENST00000526448_11_88504576-88524054_1_3_ORF1	61.501	lncRNA	OTTHUMG00000167293	FALSE	short non-ATG ORF	lncRNA				platelets[1]	1	VTGFTNTK,
calCuffs_CUFF.66422.1_19_935991-978207_-1_3_ORF27	60.9804	Unsupported RNAseq model	none	FALSE	unsupported RNAseq model; short non-ATG ORF	nothing				gall_bladder[2],pancreas[1]	1	AAGASPGAGPR,
gen5'UTR_ENST00000425206_7_103344266-103347711_1_3_ORF1	58.5585	5' UTR	OTTHUMG00000157206	FALSE	short non-ATG ORF	5' UTR				anus[1],prostate[1],tonsil[1],seminal_vesicle[1]	1	GVJGGSVPK,

## Sheet: Novel Peptides
PEPTIDE	Annotation Score	PEP	#PSMs	#UnmodifiedPSMs	#ModifiedPSMs	#Proteins	#Experiments	#Tissues	Modifications	Entropy	Tissues	Proteins
AAAAAAEEER	48.4489	0.00618622	1	1	0	0	1	1	Unmodified[1]	1.29546	adrenal_gland[1]
AAAAJQVDK	85.6383	3.8759e-05	2	2	0	1	7	1	Unmodified[21]	2.28104	platelets[21]	calCuffs_CUFF.77272.1_2_106815106-106817895_1_1_ORF26
AAFNDAVVEJDTJSEESYK	104.785	1.90499e-05	2	0	2	1	1	1	Acetyl[2]	3.32636	fetal_brain[2]	Augustus2_AUGUSTUS00000054772_2_138287945-138288727_-1
AAGASPGAGPR	60.9804	0.00275445	1	0	1	1	2	2	Acetyl[3]	2.11808	gall_bladder[2],pancreas[1]	calCuffs_CUFF.66422.1_19_935991-978207_-1_3_ORF27
AASAAJSAAAAAAAJSGJAVR	208.012	7.30146e-16	4	0	4	1	4	4	Acetyl[4]	1.89092	fetal_ovary[1],frontalcortex[1],fetal_testis[1],adrenal_gland[1]	genlncRNA_ENST00000433425_X_135095028-135098634_-1_2_ORF1
AATAAAAEPK	93.9359	1.51153e-06	2	2	0	1	1	1	Unmodified[2]	1.77095	fetal_brain[2]	gen5'UTR_ENST00000369080_10_119818716-119819483_1_2_ORF3
AEEGJTAGGJMEVNTAJQEVJK	82.6273	0.00224315	1	0	1	3	1	1	Acetyl[2]	3.11808	liver[2]	Augustus2_AUGUSTUS00000050512_4_112116643-112116903_-1,genpseudogene_ENST00000497190_4_112116510-112116903_-1_1_ORF1,yalePseudo_PGOHUM00000245657_4_113037665-113038059_-1_1_ORF1
AEEJGVQCJR	80.4432	0.000895216	5	5	0	3	12	10	Unmodified[13]	2.92193	fetal_liver[2],fetal_ovary[2],testis[2],ovary[1],cd4tcells[1],fetal_heart[1],pancreas[1],liver[1],retina[1],bcells[1]	calCuffs_CUFF.140177.1_7_55318732-55322965_-1_3_ORF5,genlncRNA_ENST00000506704_4_62071755-62165554_-1_1_ORF4,genlncRNA_ENST00000509461_4_62072847-62165554_-1_1_ORF4
AETSVGAJPEKR	77.8558	0.0014857	1	1	0	2	6	1	Unmodified[8]	3.25163	adipocyte[8]	calCuffs_CUFF.15075.1_10_28592139-28596510_1_2_ORF4,calCuffs_CUFF.15075.2_10_28592318-28596510_1_2_ORF8
AEYESEAEGVMAGQAFR	148.349	8.34844e-10	1	1	0	1	1	1	Unmodified[1]	3.02864	retina[1]	Augustus2_AUGUSTUS00000074471_2_197503176-197499337_1
AGAPVYJEAVJEYJTAKJJEJAGNAAR	96.1565	0.0001814	1	1	0	2	1	1	Unmodified[1]	3.05429	nkcells[1]	Augustus2_AUGUSTUS00000073641_6_26272193-26272540_-1,genpseudogene_ENST00000362070_6_26272193-26272540_-1_1_ORF1
AGDDSGJGAQAPR	167.133	4.53065e-12	1	1	0	1	1	1	Unmodified[1]	2.81507	ovary[1]	gen5'UTR_ENST00000580243_18_75211529-75211876_1_1_ORF1
AGVAAQGJHK	71.9733	0.00123056	1	1	0	3	8	8	Unmodified[10]	2.64644	ovary[2],uterus_post-menopause[2],skin[1],heart[1],oral_cavity[1],liver[1],platelets[1],lymph_node[1]	calCuffs_CUFF.70714.1_19_58817328-58839509_-1_2_ORF25,calCuffs_CUFF.70714.2_19_58817328-58839509_-1_2_ORF24,calCuffs_CUFF.70714.3_19_58817328-58839579_-1_3_ORF25
AJAGJGSAJJAAR	77.1568	0.000209138	3	3	0	1	1	1	Unmodified[4]	2.03816	monocytes[4]	gen5'UTR_ENST00000495737_3_68885189-68932568_-1_1_ORF1
AJGEDJJQNHVEGJ	109.104	1.39726e-06	1	1	0	1	1	1	Unmodified[1]	2.95021	testis[1]	genlncRNA_ENST00000501599_11_18599787-18610255_1_2_ORF2
AJJJJFYFCCGJJK	67.0372	0.00196478	1	1	0	1	1	1	Unmodified[1]	2.4138	fetal_placenta[1]	gen5'UTR_ENST00000606080_6_116060312-116060758_-1_3_ORF1
AQGGHEAAAGPQSSVPGRPAQAAPAR	143.987	1.14954e-08	2	2	0	1	2	2	Unmodified[2]	2.82525	testis[1],ovary[1]	Augustus2_AUGUSTUS00000004069_1_244730375-244730962_-1
ASAAVSEVJEJWMAAGGF	79.2481	0.001577	2	0	2	1	2	1	Oxidation[3]	2.96939	monocytes[3]	calCuffs_CUFF.12114.3_1_223186330-223206246_-1_1_ORF122
ATAJMPDSQFKDJSJSDYK	90.0732	0.000432247	1	1	0	2	1	1	Unmodified[1]	3.28663	fetal_ovary[1]	genpseudogene_ENST00000449329_9_12972843-12973438_-1_1_ORF1,yalePseudo_PGOHUM00000235965_9_12972845-12973437_-1_1_ORF1
AVGSSPATJSNR	210.652	2.65723e-07	89	89	0	2	20	16	Unmodified[120]	3.02206	liver[35],monocytes[20],heart[12],lung[9],fetal_gut[9],platelets[9],cd8tcells[6],cd4tcells[5],fetal_placenta[3],frontalcortex[3],nkcells[2],urinarybladder[2],spinalcord[2],fetal_testis[1],kidney[1],retina[1]	calCuffs_CUFF.42781.2_13_113242510-113253195_1_3_ORF3,calCuffs_CUFF.42781.3_13_113242546-113253195_1_3_ORF3
CCRGGSSDPQPAPGR	68.6371	0.006876	1	1	0	1	1	1	Unmodified[1]	2.87291	gall_bladder[1]	genlncRNA_ENST00000443008_1_110166807-110172489_-1_2_ORF4
CGVQSFHAAVSDPR	122.168	2.22466e-07	1	1	0	2	1	1	Unmodified[1]	3.37878	testis[1]	Augustus2_AUGUSTUS00000112853_X_51682831-51682013_-1,Augustus2_AUGUSTUS00000112854_X_51618873-51618055_-1
CPQSAGJAHAVEJGK	75.2001	0.00454441	1	1	0	1	1	1	Unmodified[1]	3.32323	cd4tcells[1]	calCuffs_CUFF.37533.1_13_24079379-24097833_1_3_ORF10
DAGAGJAJDDHF	74.6048	0.000480416	2	2	0	2	2	2	Unmodified[2]	2.45915	testis[1],hair_follicle[1]	genpseudogene_ENST00000452090_10_15093263-15093611_-1_3_ORF2,yalePseudo_PGOHUM00000238364_10_15135262-15135619_-1_3_ORF3
DGJGGGGGGSMSHFFAQAGJEJJASR	91.0702	0.0009993	2	1	1	2	3	3	Unmodified[2],Acetyl[1]	3.02699	frontalcortex[1],placenta[1],tube[1]	genlncRNA_ENST00000500370_14_95532297-95534800_-1_3_ORF5,genlncRNA_ENST00000554169_14_95532634-95534245_-1_3_ORF1
DHJAVRYFSVEGQJEFR	101.836	4.863e-05	2	2	0	2	2	2	Unmodified[2]	3.49923	fetal_ovary[1],fetal_liver[1]	genpseudogene_ENST00000507090_4_13336482-13338657_1_3_ORF6,yalePseudo_PGOHUM00000250761_4_13338106-13340278_1_3_ORF6
DJJDQJGEGGR	80.3412	9.48662e-05	1	1	0	2	1	1	Unmodified[1]	2.41309	cd8tcells[1]	Augustus2_AUGUSTUS00000002712_7_99306809-99270996_1,genpseudogene_ENST00000439784_7_99238794-99311130_1_1_ORF17
DJJPSAPTPDPPGPAPSPK	88.7311	6.41496e-05	1	1	0	1	1	1	Unmodified[1]	2.56372	fetal_brain[1]	Augustus2_AUGUSTUS00000112853_X_51682831-51682013_-1
DMVEAGNHHSJQTJR	80.2467	0.003006	1	1	0	1	1	1	Unmodified[1]	3.64022	cd4tcells[1]	calCuffs_CUFF.103300.2_3_165639808-165659221_1_1_ORF97
DPJPSAPJPDPPAPAESPK	110.73	8.34239e-07	1	1	0	1	1	1	Unmodified[1]	2.41872	testis[1]	Augustus2_AUGUSTUS00000112854_X_51618873-51618055_-1
DPWYSTVGJJPPVR	90.5063	9.69127e-05	1	1	0	3	1	1	Unmodified[1]	3.18201	anus[1]	genlncRNA_ENST00000413518_19_58305349-58315657_1_2_ORF3,genlncRNA_ENST00000427361_19_58305374-58315202_1_3_ORF4,genlncRNA_ENST00000590505_19_58309030-58315203_1_2_ORF25
DRJSYJQMJPJJDAVTR	80.2024	0.001301	1	0	1	1	1	1	Acetyl[1]	3.16925	tube[1]	calCuffs_CUFF.164110.1_X_86962094-86963373_-1_2_ORF3
DSPNKJYPJATYVPVTTFK	91.9052	0.0002069	1	0	1	1	1	1	Acetyl[1]	3.32636	cd4tcells[1]	genpseudogene_ENST00000473673_4_147425974-147426351_-1_1_ORF2
DVDJDVJVEAJKPVGTFK	80.5401	0.00149783	1	1	0	1	1	1	Unmodified[1]	3.08605	ovary[1]	Augustus2_AUGUSTUS00000028816_19_46428994-46411194_-1
DWGFYFKTJEDJR	74.5619	0.002715	1	1	0	2	1	1	Unmodified[1]	3.2389	esophagus[1]	genpseudogene_ENST00000507275_5_40066651-40067200_1_3_ORF3,yalePseudo_PGOHUM00000260056_5_40066754-40067306_1_2_ORF3
DWSHDPAGJHJHJR	78.4926	0.000911954	1	1	0	1	1	1	Unmodified[1]	2.98523	retina[1]	calCuffs_CUFF.88449.1_20_62106525-62118293_-1_2_ORF66
EAEAHYTMQMKQJSGVJJHJESEJAQTR	94.9641	0.000804	1	1	0	2	1	1	Unmodified[1]	3.48166	fetal_gut[1]	genpseudogene_ENST00000416086_X_128714506-128715790_1_3_ORF6,yalePseudo_PGOHUM00000242005_X_127848481-127849765_1_3_ORF6
EAGSRDPJPSAPJPDPPAPAESPK	130.687	1.77765e-07	4	4	0	1	2	2	Unmodified[4]	2.80351	testis[2],ovary[2]	Augustus2_AUGUSTUS00000112854_X_51618873-51618055_-1
EGAGPAGPGR	69.7744	0.000611692	2	2	0	1	5	4	Unmodified[6]	2.12193	rectum[3],colon[1],heart[1],urinarybladder[1]	calCuffs_CUFF.23098.2_11_32911703-32914583_-1_2_ORF2
EGGDSGPDSGNTVAGVAGPMR	221.348	7.50386e-16	2	2	0	4	1	1	Unmodified[2]	3.17757	testis[2]	Augustus2_AUGUSTUS00000066097_X_119073226-119075081_1,ensBodymap_RNASEQT00000156806_X_118206954-118209075_1,genpseudogene_ENST00000620151_X_119073226-119075081_1_1_ORF1,mitSBM_testes_X_118207123-118210991_1_1_ORF1
EGGGGSSNGEKR	99.987	1.70701e-06	3	0	3	2	5	5	Glu->pyro-Glu[8]	2.28416	prostate[3],rectum[2],ovary[1],nkcells[1],urinarybladder[1]	genpseudogene_ENST00000412845_1_116739981-116742609_-1_2_ORF19,yalePseudo_PGOHUM00000244157_1_117282606-117285231_-1_2_ORF19
EGNGEAEGQTSHR	68.1064	0.005701	1	0	1	2	3	3	Acetyl[4]	2.96892	lung[2],rectum[1],liver[1]	genpseudogene_ENST00000515870_4_96212279-96213100_1_2_ORF7,yalePseudo_PGOHUM00000246004_4_97133430-97134257_1_2_ORF7
EHJPPADSTGAAPPPPPSPQGSJGK	104.462	2.6e-05	1	0	1	1	1	1	Acetyl[1]	3.03327	platelets[1]	calCuffs_CUFF.29200.1_12_4416660-4417925_1_1_ORF9
EJCSKJAGYVTHJMK	73.8285	0.00661878	1	0	1	3	1	1	Oxidation[1]	3.45656	frontalcortex[1]	Augustus2_AUGUSTUS00000065400_7_138298484-138298119_-1,genpseudogene_ENST00000464337_7_138298088-138298484_-1_1_ORF1,yalePseudo_PGOHUM00000233008_7_137982829-137983229_-1_1_ORF1
EJDJGAQR	66.0121	0.00284086	2	2	0	1	2	2	Unmodified[3]	2.75	ovary[2],testis[1]	Augustus2_AUGUSTUS00000112854_X_51618873-51618055_-1
EJFQPEHJJTGKEDAANNYAR	156.753	2.45775e-09	17	1	16	3	14	9	Acetyl[13],Glu->pyro-Glu[3],Unmodified[2]	3.61781	cd4tcells[4],frontalcortex[4],fetal_heart[2],platelets[2],monocytes[2],adipocyte[1],prostate[1],fetal_ovary[1],adrenal_gland[1]	Augustus2_AUGUSTUS00000112523_X_115425557-115424299_-1,genpseudogene_ENST00000619615_X_115424064-115425600_-1_2_ORF1,yalePseudo_PGOHUM00000241505_X_114658525-114660065_-1_3_ORF1
EJPMGJSFJSJWAPEVHK	83.3455	0.001655	1	1	0	1	1	1	Unmodified[2]	3.39215	thyroid_gland[2]	genlncRNA_ENST00000522771_14_100826119-100849799_1_1_ORF87
EMANEFVJJKK	70.3373	0.00204707	1	0	1	3	2	2	Acetyl,Oxidation[2]	2.91398	rectum[1],fetal_liver[1]	Augustus2_AUGUSTUS00000016621_X_152479577-152481024_1,genpseudogene_ENST00000434750_X_152479577-152481024_1_1_ORF1,yalePseudo_PGOHUM00000242083_X_151648001-151649493_1_1_ORF1
ETDJSNNKMPVJQJR	78.8763	0.00258084	1	0	1	2	3	3	Oxidation[3]	3.45656	esophagus[1],prostate[1],ascites[1]	calCuffs_CUFF.79138.1_2_138993960-139033304_1_3_ORF67,calCuffs_CUFF.79138.2_2_138993967-139033304_1_3_ORF65
EVJKQVHPDTGJSSK	102.772	1.38716e-05	2	0	2	2	1	1	Acetyl[2]	3.37356	retina[2]	genpseudogene_ENST00000412169_1_121116862-121117242_-1_1_ORF2,genpseudogene_ENST00000449108_1_143904223-143904603_-1_1_ORF2
FAVWAPADJR	145.167	5.33411e-10	4	4	0	2	3	3	Unmodified[5]	2.84644	testis[2],ovary[2],fetal_brain[1]	Augustus2_AUGUSTUS00000112853_X_51682831-51682013_-1,Augustus2_AUGUSTUS00000112854_X_51618873-51618055_-1
FPGDSJVQAGJR	78.9292	0.000976638	1	1	0	1	1	1	Unmodified[2]	3.25163	adipocyte[2]	calCuffs_CUFF.161499.2_X_11770129-11776177_-1_3_ORF14
FSJDCTHPVEYGJJDAANFEQFJQER	163.195	1.22435e-09	1	1	0	2	1	1	Unmodified[1]	3.79622	ovary[1]	genpseudogene_ENST00000417197_10_80125941-80126317_1_1_ORF1,yalePseudo_PGOHUM00000238857_10_81885697-81886070_1_1_ORF1
FTJJQGAESJVTYR	218.02	7.50386e-16	4	4	0	2	2	2	Unmodified[4]	3.32486	fetal_brain[3],testis[1]	Augustus2_AUGUSTUS00000112853_X_51682831-51682013_-1,Augustus2_AUGUSTUS00000112854_X_51618873-51618055_-1
GAGEAGAAGEAGSVGEAGGVNEER	215.469	7.22534e-16	1	1	0	1	1	1	Unmodified[1]	2.37165	frontalcortex[1]	ensBodymap_RNASEQT00000155327_X_152584396-152586132_-1
GAPEPAQTQPQPQPQPAAPEGPEQPR	187.294	5.161e-12	12	12	0	3	9	9	Unmodified[12]	2.43913	fetal_liver[2],prostate[2],cd8tcells[2],pancreas[1],rectum[1],retina[1],testis[1],urinarybladder[1],gall_bladder[1]	genlncRNA_ENST00000424358_20_35277150-35278129_-1_1_ORF1,genlncRNA_ENST00000435366_20_35276345-35278027_-1_2_ORF1,genlncRNA_ENST00000456790_20_35277342-35278129_-1_2_ORF2
GFAFVTFDNHDSVEKTVJQK	179.562	5.53544e-11	19	13	6	2	15	15	Unmodified[25],Acetyl[9]	3.54644	fetal_testis[9],stomach[5],thyroid_gland[4],nkcells[2],fetal_heart[2],pancreas[2],earwax[2],anus[1],oral_cavity[1],colon[1],cardia[1],fetal_gut[1],cervix_uteri[1],tube[1],spleen[1]	genpseudogene_ENST00000440547_2_174310015-174310974_-1_1_ORF2,yalePseudo_PGOHUM00000240435_2_175174746-175175702_-1_1_ORF2
GFGFVTYATMEEVDAAMNARPHK	109.754	4.762e-05	3	3	0	3	3	3	Unmodified[4]	3.654	fetal_testis[2],bcells[1],fetal_brain[1]	Augustus2_AUGUSTUS00000077113_3_148166733-148167296_-1,genpseudogene_ENST00000484852_3_148166344-148167298_-1_3_ORF1,yalePseudo_PGOHUM00000237807_3_147884126-147885083_-1_1_ORF1
GFNGJTVPHGJGDJTJMVEGK	80.7671	0.003696	1	0	1	2	1	1	Oxidation[1]	3.26805	cd8tcells[1]	calCuffs_CUFF.144415.1_7_133757102-133760615_1_3_ORF28,calCuffs_CUFF.144415.2_7_133757102-133802372_1_2_ORF32
GFQJTHSJGAGTESGMGTJJJSK	98.2533	0.0001002	1	1	0	1	1	1	Unmodified[1]	3.10056	nkcells[1]	genpseudogene_ENST00000445286_12_38201566-38203792_1_2_ORF2
GGDFGGRSSGPYGGGGQYFAK	225.889	7.29193e-16	10	10	0	1	4	3	Unmodified[11]	2.74806	retina[9],ovary[1],spleen[1]	genpseudogene_ENST00000394002_1_58048175-58049291_-1_1_ORF11
GGGGPGJGJHQGGJR	69.7416	0.000579	1	0	1	1	1	1	Acetyl[1]	1.9899	bcells[1]	gen5'UTR_ENST00000330271_20_33666498-33667497_1_1_ORF5
GJAVJQVSJJJDYDJPTNRENYJHR	101.454	0.0001612	1	0	1	1	1	1	Acetyl[1]	3.4578	fetal_testis[1]	genpseudogene_ENST00000576035_17_2586330-2587866_-1_1_ORF8
GJGEEEGEQAAGJAAAPGGGNAEEDSEJR	86.7451	0.001777	1	1	0	4	1	1	Unmodified[1]	2.80392	testis[1]	Augustus2_AUGUSTUS00000066097_X_119073226-119075081_1,ensBodymap_RNASEQT00000156806_X_118206954-118209075_1,genpseudogene_ENST00000620151_X_119073226-119075081_1_1_ORF1,mitSBM_testes_X_118207123-118210991_1_1_ORF1
GJSWGPEGJJQVR	203.919	5.53008e-15	4	4	0	1	2	2	Unmodified[4]	2.96892	testis[2],ovary[2]	ensBodymap_RNASEQT00000072692_X_152662364-152664307_-1
GJVJHHPAEEQPYR	96.8661	1.82059e-05	1	1	0	1	1	1	Unmodified[1]	3.23593	cd8tcells[1]	Augustus2_AUGUSTUS00000075370_7_150407612-150408223_1
GPTJJSAFPR	68.9784	0.00262643	1	1	0	1	2	2	Unmodified[2]	2.92193	nkcells[1],cd4tcells[1]	gen5'UTR_ENST00000339948_1_182058011-182061712_-1_3_ORF2
GTGSGMGTJJSKJ	130.367	8.43785e-09	6	3	3	1	4	3	Oxidation[5],Unmodified[3]	2.4116	fetal_brain[5],retina[2],fetal_heart[1]	genpseudogene_ENST00000405234_6_39992815-40000233_1_3_ORF6
GVJDDJNJSJQK	69.6679	0.00233363	1	1	0	1	1	1	Unmodified[1]	2.75163	heart[1]	calCuffs_CUFF.37170.6_12_133000571-133016085_-1_1_ORF8
GVJGGSVPK	58.5585	0.00767405	1	1	0	1	4	4	Unmodified[4]	2.41938	anus[1],tonsil[1],prostate[1],seminal_vesicle[1]	gen5'UTR_ENST00000425206_7_103344266-103347711_1_3_ORF1
HPPEAYJJTMJSNR	86.3343	0.0006253	4	4	0	1	1	1	Unmodified[7]	3.32486	platelets[7]	genlncRNA_ENST00000456519_2_104936411-105038496_-1_3_ORF5
HPPQPQPQPQPQPQPEPSPWGPJDDVR	185.842	2.31148e-12	7	7	0	3	7	7	Unmodified[8]	2.69698	retina[2],esophagus[1],urinarybladder[1],fetal_liver[1],prostate[1],adrenal_gland[1],spinalcord[1]	genlncRNA_ENST00000424358_20_35277150-35278129_-1_1_ORF1,genlncRNA_ENST00000435366_20_35276345-35278027_-1_2_ORF1,genlncRNA_ENST00000456790_20_35277342-35278129_-1_2_ORF2
HQGVMVGJGQK	143.862	6.14428e-10	4	4	0	2	4	4	Unmodified[5]	2.66353	gall_bladder[2],rectum[1],urinarybladder[1],cd8tcells[1]	genpseudogene_ENST00000567299_19_9518150-9519341_1_1_ORF1,yalePseudo_PGOHUM00000234490_19_9628826-9629997_1_1_ORF1
HQGVMVGJGQKDSYVGEDAQSK	89.6132	0.0008936	1	0	1	2	1	1	Acetyl[1]	3.39081	prostate[1]	genpseudogene_ENST00000567299_19_9518150-9519341_1_1_ORF1,yalePseudo_PGOHUM00000234490_19_9628826-9629997_1_1_ORF1
JAJQDAJNENSQJQESQK	213.938	7.50386e-16	1	1	0	1	1	1	Unmodified[1]	2.83659	testis[1]	genpseudogene_ENST00000318353_13_49890591-49892998_1_1_ORF1
JAMSAJVSGK	66.6515	0.00288876	1	1	0	1	2	2	Unmodified[2]	2.72193	ovary[1],liver[1]	genlncRNA_ENST00000558411_15_69592129-69612890_1_2_ORF15
JASDVJMGHVFEVSFADJQNDEVAFR	105.096	8.076e-05	1	0	1	2	1	1	Oxidation[1]	3.50738	nkcells[1]	genpseudogene_ENST00000450463_22_26422071-26423193_-1_1_ORF2,yalePseudo_PGOHUM00000246299_22_26818037-26819159_-1_1_ORF2
JATDKNDHHCVDFJETHYJNEQVK	120.223	4.555e-06	3	3	0	2	3	3	Unmodified[4]	3.57393	frontalcortex[2],prostate[1],kidney[1]	calCuffs_CUFF.46079.1_14_66367503-66368118_-1_2_ORF2,genpseudogene_ENST00000557194_14_65900932-65901451_-1_2_ORF3
JCYJPJDFEQEMAMVGSSSSJEK	98.0178	0.000142048	1	1	0	1	1	1	Unmodified[1]	3.53422	nkcells[1]	genpseudogene_ENST00000507366_5_80299678-80302847_-1_1_ORF6
JCYVTJDJDQEMATVASSSSJEK	104.968	0.0001004	13	0	13	3	11	8	Oxidation[26]	3.39313	urinarybladder[6],rectum[5],frontalcortex[3],cd8tcells[3],monocytes[3],ovary[2],cd4tcells[2],prostate[2]	Augustus2_AUGUSTUS00000104641_1_77774279-77774638_-1,genpseudogene_ENST00000431536_1_77773865-77774864_-1_2_ORF3,yalePseudo_PGOHUM00000244074_1_78239553-78240564_-1_2_ORF3
JENHDGGWRFDEJJEASDGJMVAR	131.777	1.43622e-06	7	7	0	2	7	7	Unmodified[9]	3.4906	platelets[2],nkcells[2],heart[1],cd4tcells[1],urinarybladder[1],bcells[1],monocytes[1]	genpseudogene_ENST00000454707_6_5972412-5974012_1_3_ORF8,yalePseudo_PGOHUM00000262463_6_5972645-5974104_1_3_ORF8
JGEGJSHPASR	93.1572	1.94682e-05	1	1	0	3	1	1	Unmodified[1]	2.91398	ovary[1]	Augustus2_AUGUSTUS00000069943_16_68645308-68646083_-1,ensBodymap_RNASEQT00000084809_16_68677795-68680255_-1,genlncRNA_ENST00000562172_16_68644248-68646168_-1_2_ORF1
JGEMWNNTAADDKEPYEK	143.813	1.902e-09	2	1	1	1	2	2	Unmodified[2],Oxidation[1]	3.46132	cd8tcells[2],fetal_heart[1]	genpseudogene_ENST00000507778_4_41842154-41843950_-1_1_ORF6
JGPEVEPJK	62.677	0.00319926	1	1	0	1	1	1	Unmodified[1]	2.50326	spinalcord[1]	calCuffs_CUFF.142213.2_7_94248831-94263663_1_3_ORF2
JGTJVERDQQJR	70.5651	0.002228	1	1	0	1	1	1	Unmodified[1]	2.85539	anus[1]	calCuffs_CUFF.54684.1_16_17716105-17742696_-1_2_ORF5
JGVAGGAMSR	69.0383	0.00176939	2	2	0	1	1	1	Unmodified[3]	2.64644	spinalcord[3]	calCuffs_CUFF.105659.1_4_3826125-3834275_-1_2_ORF16
JJHYSVGEGTTAK	93.2494	5.72995e-05	1	1	0	1	1	1	Unmodified[1]	3.2389	cd8tcells[1]	Augustus2_AUGUSTUS00000112873_7_142353509-142349232_1
JJJJHJPGGVDYR	110.995	4.10004e-07	1	1	0	1	1	1	Unmodified[1]	2.65354	fetal_gut[1]	ensBodymap_RNASEQT00000269346_17_73612642-73622564_1
JJJSQVDYYFPJK	68.0986	0.00581919	1	1	0	1	1	1	Unmodified[1]	2.93121	seminal_vesicle[1]	genpseudogene_ENST00000423965_9_15034161-15048061_-1_2_ORF3
JMNSSFTJMSDRTEFGGSJYQK	130.345	3.10652e-07	5	0	5	2	3	3	Oxidation[5]	3.51603	gall_bladder[3],testis[1],ovary[1]	genpseudogene_ENST00000603132_12_54802746-54803589_-1_1_ORF7,yalePseudo_PGOHUM00000239465_12_55196527-55197371_-1_2_ORF7
JPFASJJEEHJK	78.1984	0.000316122	1	1	0	1	1	1	Unmodified[1]	2.75163	colon[1]	calCuffs_CUFF.8756.1_1_165624894-165630648_-1_1_ORF24
JPPVPKANNPJJ	68.1783	0.0013907	1	1	0	2	1	1	Unmodified[1]	2.35539	testis[1]	genpseudogene_ENST00000525030_12_7892576-7898903_1_2_ORF2,genpseudogene_ENST00000528386_15_35084195-35085110_-1_2_ORF2
JQDGHFADYNPJQEJK	81.537	0.001045	1	1	0	2	1	1	Unmodified[1]	3.45282	colon[1]	calCuffs_CUFF.161598.1_X_14559806-14710357_-1_1_ORF56,calCuffs_CUFF.161598.2_X_14559806-14776254_-1_3_ORF11
JQHSJJQFFSNMJJETESK	92.3098	0.000558825	2	2	0	1	8	4	Unmodified[34],Oxidation[2]	3.07085	heart[31],pancreas[2],breast[2],csf[1]	calCuffs_CUFF.34264.1_12_83841168-84014464_1_2_ORF7
JRETGAGJEK	71.3125	0.00142944	1	1	0	3	6	6	Unmodified[7]	2.72193	pancreas[2],salivary_gland[1],liver[1],thyroid_gland[1],stomach[1],lung[1]	calCuffs_CUFF.72298.2_2_23889039-23894858_-1_2_ORF21,calCuffs_CUFF.72298.3_2_23889039-23894876_-1_2_ORF14,calCuffs_CUFF.72298.4_2_23889039-23896838_-1_3_ORF15
JRWGNAGAEYJMESTGVFTTMEK	115.5	6.533e-06	1	0	1	1	1	1	Oxidation[1]	3.64249	fetal_testis[1]	Augustus2_AUGUSTUS00000035116_12_62755643-62754903_1
JSJEGHHSTPSGAYGSVK	130.521	3.95647e-06	16	16	0	3	18	15	Unmodified[27]	3.2391	fetal_gut[6],fetal_placenta[4],lung[3],placenta[2],tonsil[2],vulva[1],anus[1],colon[1],pancreas[1],esophagus[1],testis[1],lymph_node[1],cervix_uteri[1],spleen[1],monocytes[1]	Augustus2_AUGUSTUS00000041198_10_64825572-64826230_1,genpseudogene_ENST00000404883_10_64825572-64826579_1_1_ORF1,yalePseudo_PGOHUM00000238817_10_66585317-66586338_1_1_ORF1
JSWAJWWAPVJSATR	105.558	1.36771e-06	1	1	0	2	2	2	Unmodified[2]	2.82258	pancreas[1],retina[1]	calCuffs_CUFF.35918.1_12_98904196-98910367_-1_3_ORF48,calCuffs_CUFF.35918.2_12_98904196-98910387_-1_1_ORF48
JTEJJMMSETK	69.3879	0.000780696	1	0	1	1	1	1	Oxidation[1]	2.48171	kidney[1]	calCuffs_CUFF.50909.1_15_63440484-63454537_1_3_ORF45
JYDFHJFFR	79.8025	7.44629e-05	1	1	0	2	1	1	Unmodified[1]	2.41938	heart[1]	genlncRNA_ENST00000429386_6_73523841-73570596_1_1_ORF7,genlncRNA_ENST00000431108_6_73523618-73570533_1_1_ORF5
JYJGTJASPR	70.8502	0.00146193	1	1	0	1	1	1	Unmodified[1]	2.84644	fetal_ovary[1]	calCuffs_CUFF.128078.1_6_28638187-28643192_1_3_ORF11
KGMNTJVSYDPVPEPK	96.123	6.46752e-05	2	0	2	1	1	1	Oxidation[4]	3.45282	heart[4]	genpseudogene_ENST00000605294_14_55240622-55241080_-1_1_ORF3
KGSJEDQVJQANPVJEAFGNAK	98.0448	0.0003932	3	3	0	1	4	2	Unmodified[5]	3.48171	heart[3],fetal_heart[2]	genpseudogene_ENST00000439784_7_99238794-99311130_1_3_ORF1
KJJVSNVDQTJDDPYATFVK	103.212	3.671e-05	3	0	3	2	2	2	Acetyl[4]	3.40869	cd4tcells[3],monocytes[1]	genpseudogene_ENST00000432948_10_87843870-87844280_1_1_ORF1,yalePseudo_PGOHUM00000238876_10_89603627-89604000_1_1_ORF1
KJPDGQVJTJGNERF	120.211	4.86123e-07	1	1	0	1	1	1	Unmodified[1]	3.45656	testis[1]	Augustus2_AUGUSTUS00000028783_1_92229013-92229471_-1
KJTEJJMMSETK	69.0013	0.00123595	1	0	1	1	1	1	Oxidation[1]	2.52206	kidney[1]	calCuffs_CUFF.50909.1_15_63440484-63454537_1_3_ORF45
KPPJEGJQTJJEEPENEDEDGAGDEGQPK	234.481	7.50386e-16	8	8	0	1	3	2	Unmodified[8]	3.05086	testis[6],ovary[2]	ensBodymap_RNASEQT00000072692_X_152662364-152664307_-1
KWGQVEGDJJVEGTGYWK	84.4027	0.0007356	1	1	0	1	1	1	Unmodified[1]	3.16993	bcells[1]	calCuffs_CUFF.88771.1_21_15239784-15263149_-1_3_ORF25
MAJDGJJQYTER	77.9269	0.000874667	1	0	1	1	1	1	Oxidation[1]	3.18872	cd4tcells[1]	Augustus2_AUGUSTUS00000047320_14_60919974-60919349_-1
METDJNEMEJQJDHANK	86.6375	0.000511746	2	2	0	2	2	2	Unmodified[2]	3.17512	heart[1],fetal_heart[1]	Augustus2_AUGUSTUS00000002712_7_99306809-99270996_1,genpseudogene_ENST00000439784_7_99238794-99311130_1_1_ORF17
MJJMJWAAGRDDR	72.5226	0.00230546	2	2	0	2	5	5	Unmodified[5],Oxidation[1]	2.71929	pancreas[2],rectum[1],colon[1],retina[1],urinarybladder[1]	Augustus2_AUGUSTUS00000055200_1_42891094-42891748_-1,genpseudogene_ENST00000417517_1_42891094-42892430_-1_1_ORF9
MJNKPJEEJJVQDGK	166.532	4.84321e-10	16	16	0	1	10	10	Unmodified[16]	3.10689	bcells[4],retina[2],urinarybladder[2],cd8tcells[2],ovary[1],prostate[1],frontalcortex[1],liver[1],platelets[1],gall_bladder[1]	Augustus2_AUGUSTUS00000007295_7_48903145-48902591_-1
MJSJGVRPR	78.529	0.000782092	2	2	0	1	16	4	Unmodified[31]	2.72548	platelets[28],cd8tcells[1],platelets_secreted[1],gall_bladder[1]	calCuffs_CUFF.159108.1_9_107620045-107637063_1_1_ORF51
MNTQMNQJR	92.5374	6.27687e-06	1	0	1	1	5	5	Acetyl,Oxidation[4],Acetyl[1]	2.50326	esophagus[1],fetal_gut[1],testis[1],ovary[1],placenta[1]	calCuffs_CUFF.159467.1_9_114731604-114749280_1_2_ORF6
MSSAVWVFPR	158.662	2.70675e-11	3	3	0	1	1	1	Unmodified[3]	2.92193	testis[3]	ensBodymap_RNASEQT00000072692_X_152662364-152664307_-1
MSSYAFFMKSCQEQHK	93.4723	3.47248e-05	1	0	1	2	1	1	Oxidation[1]	3.20282	ovary[1]	genpseudogene_ENST00000511281_5_51409617-51410205_-1_1_ORF1,yalePseudo_PGOHUM00000257102_5_50705577-50706039_-1_1_ORF1
MTFJVPGPQVFWEYPGADJR	93.7662	0.0004225	1	0	1	0	4	4	Oxidation[4],Unmodified[1]	3.68418	heart[2],testis[1],cd8tcells[1],prostate[1]
NHASJQMNVVEADKVTGR	113.181	5.65228e-06	1	0	1	2	2	2	Oxidation[2]	3.68354	platelets[1],lymph_node[1]	genpseudogene_ENST00000478593_4_78768499-78768750_1_1_ORF1,yalePseudo_PGOHUM00000263137_4_79689653-79689898_1_1_ORF1
NJJYVSGJTK	73.3585	0.000864766	1	1	0	1	1	1	Unmodified[1]	2.84644	cd8tcells[1]	calCuffs_CUFF.35528.2_12_102707296-102856951_1_3_ORF9
NNQETVJNESAQPGP	75.6271	0.002956	1	1	0	4	1	1	Unmodified[1]	3.1899	seminal_vesicle[1]	calCuffs_CUFF.100701.5_3_120079222-120087694_-1_1_ORF68,calCuffs_CUFF.100701.6_3_120079222-120088686_-1_2_ORF101,calCuffs_CUFF.100701.7_3_120079222-120097472_-1_3_ORF61,calCuffs_CUFF.100701.8_3_120079222-120097479_-1_3_ORF63
NPJJJDTFWQPRWDYR	80.6442	0.002111	1	1	0	2	8	8	Unmodified[9]	3.20282	testis[2],ovary[1],thyroid_gland[1],prostate[1],kidney[1],pancreas[1],platelets[1],spinalcord[1]	calCuffs_CUFF.3732.1_1_63218317-63225430_1_2_ORF17,calCuffs_CUFF.3732.2_1_63218317-63230700_1_2_ORF17
QAAGTEAVGSR	68.1299	0.00178798	1	1	0	1	1	1	Unmodified[1]	2.84535	liver[1]	gen5'UTR_ENST00000402615_14_104792644-104794528_-1_1_ORF1
QARPGJGQDR	67.3845	0.00226781	1	1	0	1	1	1	Unmodified[1]	2.72193	prostate[1]	calCuffs_CUFF.92973.1_22_45468353-45481717_1_1_ORF51
QEYESGPSJVHR	75.86	0.00153793	1	0	1	1	1	1	Acetyl[1]	3.25163	cervix_uteri[1]	Augustus2_AUGUSTUS00000021462_22_15722611-15721487_1
QFWEVJSDEHGJDPTGSYHGDSDJQJER	217.253	3.13856e-14	11	11	0	1	3	3	Unmodified[17],Gln->pyro-Glu[1]	3.58362	frontalcortex[12],fetal_brain[5],retina[1]	yalePseudo_PGOHUM00000243043_6_3177276-3179949_-1_1_ORF1
QGPGSFSGJSJTJJSTR	102.816	4.1931e-06	4	0	4	1	6	5	Gln->pyro-Glu[8]	2.74894	kidney[4],pancreas[1],cardia[1],esophagus[1],prostate[1]	genlncRNA_ENST00000562870_5_180784782-180787869_-1_2_ORF11
QHSDVSVNFSEFSK	88.3053	0.000113308	2	1	1	2	1	1	Gln->pyro-Glu[1],Unmodified[1]	2.95021	bcells[2]	genpseudogene_ENST00000511281_5_51409617-51410205_-1_1_ORF1,yalePseudo_PGOHUM00000257102_5_50705577-50706039_-1_1_ORF1
QKEAAEMGKGSF	74.6451	0.000987077	1	0	1	2	1	1	Oxidation[1]	2.9183	ovary[1]	genpseudogene_ENST00000415278_1_96446930-96448318_1_1_ORF1,yalePseudo_PGOHUM00000244804_1_96912486-96913871_1_1_ORF1
QPMJJJJJTAJK	79.2955	0.000384136	8	5	3	6	6	5	Unmodified[5],Gln->pyro-Glu,Oxidation[3]	2.29248	frontalcortex[2],fetal_testis[2],adrenal_gland[2],fetal_ovary[1],spleen[1]	calCuffs_CUFF.56782.10_16_67515264-67540309_1_2_ORF61,calCuffs_CUFF.56782.12_16_67515288-67540309_1_2_ORF61,calCuffs_CUFF.56782.14_16_67515295-67540309_1_1_ORF30,calCuffs_CUFF.56782.1_16_67515242-67540309_1_3_ORF63,calCuffs_CUFF.56782.3_16_67515242-67540309_1_3_ORF33,calCuffs_CUFF.56782.6_16_67515242-67540309_1_2_ORF33
QPYAVSESAGHQTSVESWSTGR	89.6121	0.000902	1	0	1	2	4	4	Gln->pyro-Glu[2],Unmodified[2]	3.38627	fetal_ovary[1],pancreas[1],testis[1],fetal_liver[1]	genpseudogene_ENST00000496596_14_21750269-21751546_1_1_ORF1,yalePseudo_PGOHUM00000248054_14_22218553-22219827_1_1_ORF1
QTMQGJADGAGAVJJASEDAVK	133.333	7.05555e-08	1	0	1	2	1	1	Gln->pyro-Glu,Oxidation[1]	3.22673	liver[1]	ensBodymap_RNASEQT00000060841_X_48633553-48652788_-1,ensBodymap_RNASEQT00000105982_X_48633553-48635796_-1
QVGVSJJKR	73.7829	0.000519548	1	1	0	1	1	1	Unmodified[3]	2.72548	platelets[3]	calCuffs_CUFF.122679.1_5_126922776-126926618_1_3_ORF13
RJCYJPJDFEQEMAMVGSSSSJEK	103.669	0.0001209	1	0	1	1	1	1	Oxidation,Oxidation[1]	3.63684	fetal_heart[1]	genpseudogene_ENST00000507366_5_80299678-80302847_-1_1_ORF6
RSFVFJSFDDHDSVDK	83.646	0.0002316	1	1	0	2	1	1	Unmodified[1]	2.78064	fetal_brain[1]	genpseudogene_ENST00000416539_2_63751697-63752630_-1_1_ORF7,yalePseudo_PGOHUM00000240070_2_63978828-63979753_-1_2_ORF7
RVJJSGFSAHTPMFVMGVNHEK	96.4397	0.000360469	2	0	2	2	2	2	Oxidation,Oxidation[2],Oxidation[1]	3.69785	prostate[2],spleen[1]	genpseudogene_ENST00000447427_1_119558755-119559774_-1_2_ORF4,yalePseudo_PGOHUM00000244169_1_120101381-120102397_-1_2_ORF4
SAEJRPAPSHGQDCPAEJR	97.2578	0.0001908	6	6	0	1	8	6	Unmodified[8]	3.32636	cd8tcells[2],prostate[2],rectum[1],ovary[1],nkcells[1],oral_cavity[1]	calCuffs_CUFF.108407.1_4_49583244-49584512_-1_3_ORF3
SCCCHWSHSYCWPJHSWK	76.0912	0.001655	1	0	1	2	1	1	Acetyl[1]	2.75272	thyroid_gland[1]	genpseudogene_ENST00000403415_6_137995270-137996147_1_1_ORF4,yalePseudo_PGOHUM00000243790_6_138316407-138317275_1_1_ORF4
SEGPEGPQGTVPQGDSR	214.414	7.50386e-16	1	1	0	1	1	1	Unmodified[1]	2.98423	testis[1]	ensBodymap_RNASEQT00000005460_X_123466768-123468912_1
SEGPPVPAPAER	89.639	4.07436e-05	3	3	0	1	2	1	Unmodified[4]	2.58496	frontalcortex[4]	Augustus2_AUGUSTUS00000000514_1_46532994-46533527_-1
SFCVWJJSJNJMVJR	68.0156	0.007761	1	1	0	1	1	1	Unmodified[1]	2.86625	retina[1]	calCuffs_CUFF.52973.10_15_96509067-96521459_-1_1_ORF143
SFVFJSFDDHDSVDK	88.0924	6.94441e-05	2	2	0	2	1	1	Unmodified[2]	2.60624	bcells[2]	genpseudogene_ENST00000416539_2_63751697-63752630_-1_1_ORF7,yalePseudo_PGOHUM00000240070_2_63978828-63979753_-1_2_ORF7
SFVFJSFDDHDSVDKJVJQK	112.128	2.074e-06	1	1	0	2	1	1	Unmodified[1]	2.87095	fetal_gut[1]	genpseudogene_ENST00000416539_2_63751697-63752630_-1_1_ORF7,yalePseudo_PGOHUM00000240070_2_63978828-63979753_-1_2_ORF7
SGAGGPSPAGGPPGGPQAPR	209.929	7.35407e-16	1	1	0	1	1	1	Unmodified[1]	2.22612	bcells[1]	genpseudogene_ENST00000610510_17_75588058-75626849_1_3_ORF2
SGAJDVJQMREEDVJK	92.282	0.000137677	3	0	3	1	1	1	Acetyl,Oxidation[3]	3.32782	fetal_ovary[3]	genpseudogene_ENST00000435879_12_68552995-68553882_-1_1_ORF1
SHJKEEGPEGPQR	168.095	1.44996e-11	5	5	0	1	3	3	Unmodified[5]	3.02699	fetal_ovary[3],testis[1],ovary[1]	ensBodymap_RNASEQT00000005460_X_123466768-123468912_1
SHRPPPTAQR	100.329	2.47827e-06	2	2	0	1	1	1	Unmodified[2]	2.64644	adrenal_gland[2]	gen5'UTR_ENST00000369080_10_119818716-119819483_1_2_ORF3
SJAVPVSNAJJMJR	74.4294	0.00147113	1	1	0	1	1	1	Unmodified[1]	2.80735	esophagus[1]	calCuffs_CUFF.150542.1_8_90101284-90120163_-1_2_ORF41
SJEPASSAK	66.4351	0.00153871	2	2	0	1	1	1	Unmodified[3]	2.41938	fetal_brain[3]	genlncRNA_ENST00000434301_2_100104919-100107504_1_3_ORF2
SJPFGFEYJNFTR	74.1831	0.00243182	1	0	1	1	2	2	Acetyl[2]	3.18083	cervix_uteri[1],prostate[1]	calCuffs_CUFF.29823.1_12_11331034-11337342_1_3_ORF35
SJQNJJPASTGAAK	107.704	1.84053e-06	8	0	8	1	8	8	Acetyl[9]	2.98523	retina[2],ovary[1],platelets[1],nkcells[1],heart[1],frontalcortex[1],tube[1],thyroid_gland[1]	Augustus2_AUGUSTUS00000000466_1_119433673-119434810_-1
SNTHPAJHSFCSR	89.6081	8.99822e-05	1	1	0	2	1	1	Unmodified[1]	3.18083	ovary[1]	Augustus2_AUGUSTUS00000112853_X_51682831-51682013_-1,Augustus2_AUGUSTUS00000112854_X_51618873-51618055_-1
SNTVDNARJVJQJDNAR	78.005	0.002027	1	1	0	2	1	1	Unmodified[1]	3.05748	urinarybladder[1]	genpseudogene_ENST00000452408_6_28969130-28970460_-1_3_ORF3,yalePseudo_PGOHUM00000243109_6_28936907-28938191_-1_2_ORF3
SPEDJVVASR	80.8519	0.000387208	3	3	0	4	4	4	Unmodified[6]	2.92193	fetal_ovary[3],testis[1],liver[1],adrenal_gland[1]	calCuffs_CUFF.145765.1_7_155658752-155662893_1_3_ORF37,calCuffs_CUFF.145765.2_7_155658752-155662893_1_2_ORF36,calCuffs_CUFF.145765.3_7_155660092-155662893_1_2_ORF5,calCuffs_CUFF.145765.4_7_155660659-155662893_1_3_ORF4
SPHVPJNVHMRFJK	76.6418	0.002106	1	1	0	3	2	2	Unmodified[2]	3.23593	anus[1],stomach[1]	calCuffs_CUFF.75644.1_2_75251865-75417156_1_1_ORF139,calCuffs_CUFF.75644.2_2_75349970-75417156_1_2_ORF142,genlncRNA_ENST00000604271_2_75154366-75189949_1_1_ORF20
SPNTJGETEVAVGGR	194.966	4.4507e-14	1	1	0	3	1	1	Unmodified[1]	3.1899	testis[1]	gen5'UTR_ENST00000375964_6_31651764-31652700_-1_3_ORF2,gen5'UTR_ENST00000424480_6_31651764-31652667_-1_3_ORF1,gen5'UTR_ENST00000451898_6_31651764-31652648_-1_2_ORF1
SRPWNEVEDSJQAJVADSQVPR	136.4	5.045e-08	1	1	0	1	1	1	Unmodified[1]	3.39081	fetal_ovary[1]	ensBodymap_RNASEQT00000005460_X_123466768-123468912_1
SSJAGAJAJAR	85.4634	2.52103e-05	1	1	0	1	4	1	Unmodified[10]	2.11808	adipocyte[10]	gen5'UTR_ENST00000432278_21_38805951-38810034_1_2_ORF2
STPRPAPPQPGAAEGAGGPEGK	217.249	6.96544e-16	2	0	2	3	2	2	Acetyl[2]	2.77219	frontalcortex[1],fetal_testis[1]	Augustus2_AUGUSTUS00000022070_14_103089339-103086013_1,ensBodymap_RNASEQT00000129837_14_103550461-103556361_1,ensBodymap_RNASEQT00000264133_14_103552309-103556361_1
SVVJEEVGGGDPGEEAAEEHK	183.768	4.419e-13	2	2	0	2	2	2	Unmodified[2]	2.95114	testis[1],fetal_brain[1]	Augustus2_AUGUSTUS00000112853_X_51682831-51682013_-1,Augustus2_AUGUSTUS00000112854_X_51618873-51618055_-1
SYEJPDSQAJJJSNER	86.0403	0.000896392	6	6	0	2	2	2	Unmodified[6]	3.07782	gall_bladder[5],prostate[1]	genpseudogene_ENST00000457622_6_46204729-46207386_1_2_ORF6,yalePseudo_PGOHUM00000243632_6_46172715-46173829_1_2_ORF3
SYEJPDSQVJPTGNER	238.597	3.90065e-13	43	43	0	1	17	7	Unmodified[90]	3.5	platelets[82],prostate[2],gall_bladder[2],colon[1],nkcells[1],urinarybladder[1],cd8tcells[1]	genpseudogene_ENST00000441772_11_1802889-1804095_-1_2_ORF9
TDGGJJRPJVTRTJQ	67.3045	0.007631	1	1	0	1	1	1	Unmodified[1]	2.7899	cerebral_cortex[1]	calCuffs_CUFF.71047.1_2_3589018-3600065_1_2_ORF102
TEQGPTGVTMTSNPJTWGQJK	234.767	7.31573e-16	13	12	1	3	9	8	Unmodified[12],Oxidation[1]	3.32734	cd8tcells[4],anus[2],prostate[2],nkcells[1],cd4tcells[1],pancreas[1],retina[1],testis[1]	genlncRNA_ENST00000413518_19_58305349-58315657_1_2_ORF3,genlncRNA_ENST00000427361_19_58305374-58315202_1_3_ORF4,genlncRNA_ENST00000590505_19_58309030-58315203_1_2_ORF25
TEQGPTGVTMTSNPJTWGQJKK	140.733	2.255e-08	1	1	0	3	1	1	Unmodified[1]	3.35195	gall_bladder[1]	genlncRNA_ENST00000413518_19_58305349-58315657_1_2_ORF3,genlncRNA_ENST00000427361_19_58305374-58315202_1_3_ORF4,genlncRNA_ENST00000590505_19_58309030-58315203_1_2_ORF25
TGAAGGGHGDEPGJADAAPSQSEGR	134.195	8.678e-08	1	1	0	1	1	1	Unmodified[1]	3.07341	cd4tcells[1]	gen5'UTR_ENST00000380599_17_7466802-7479525_-1_1_ORF1
TJNQWFSTPVJK	80.2163	0.000705356	1	1	0	1	1	1	Unmodified[1]	3.25163	earwax[1]	calCuffs_CUFF.79571.1_2_150421110-150427720_1_2_ORF32
TJVEFVJGPSGVAEENK	76.5292	0.004073	1	0	1	1	1	1	Acetyl[1]	3.29277	adrenal_gland[1]	calCuffs_CUFF.63598.1_17_78359432-78388728_-1_3_ORF180
TPJEAJWPWRQQQGATAATK	88.4378	0.0004487	1	1	0	1	1	1	Unmodified[2]	3.14644	frontalcortex[2]	calCuffs_CUFF.105659.1_4_3826125-3834275_-1_2_ORF51
TQDJANAPNAPEJJEJEFK	81.6817	0.002096	6	0	6	3	4	3	Acetyl[10]	3.11583	fetal_gut[7],fetal_testis[2],fetal_liver[1]	Augustus2_AUGUSTUS00000037893_4_148526493-148527106_-1,genpseudogene_ENST00000504437_4_148526493-148527139_-1_1_ORF1,yalePseudo_PGOHUM00000245726_4_149447648-149448297_-1_1_ORF1
TQDJANAPNAPEJJEJEFKK	96.738	0.000150294	12	0	12	3	4	3	Acetyl[13]	3.14644	fetal_gut[10],fetal_liver[2],fetal_testis[1]	Augustus2_AUGUSTUS00000037893_4_148526493-148527106_-1,genpseudogene_ENST00000504437_4_148526493-148527139_-1_1_ORF1,yalePseudo_PGOHUM00000245726_4_149447648-149448297_-1_1_ORF1
TSSQSAPACPR	162.523	9.02879e-12	3	3	0	2	2	2	Unmodified[3]	2.66353	ovary[2],testis[1]	Augustus2_AUGUSTUS00000112853_X_51682831-51682013_-1,Augustus2_AUGUSTUS00000112854_X_51618873-51618055_-1
TTPSYVAFMDTKQJJGDAAK	179.814	1.30471e-11	6	3	3	2	5	5	Acetyl[4],Unmodified[3]	3.54644	nkcells[3],fetal_ovary[1],esophagus[1],fetal_testis[1],fetal_liver[1]	genpseudogene_ENST00000419827_7_10451311-10452526_1_3_ORF2,yalePseudo_PGOHUM00000233127_7_10490940-10492347_1_1_ORF2
VAFQEGJEAAGDK	76.9527	0.00111433	1	1	0	1	1	1	Unmodified[1]	3.02699	ovary[1]	genpseudogene_ENST00000441872_10_119683127-119683823_-1_2_ORF1
VDYNANSETJR	71.1602	0.00385221	1	1	0	1	1	1	Unmodified[1]	3.27761	colon[1]	genpseudogene_ENST00000256654_20_25099105-25099928_1_1_ORF1
VGGPSPAAGR	78.2916	0.000307917	3	3	0	2	8	6	Unmodified[9]	2.44644	fetal_placenta[2],gall_bladder[2],lung[2],esophagus[1],frontalcortex[1],kidney[1]	calCuffs_CUFF.98855.1_3_101329968-101361883_-1_1_ORF199,calCuffs_CUFF.98855.2_3_101329968-101361883_-1_2_ORF60
VGNJMAHMASKE	123.893	1.09266e-07	7	0	7	1	7	7	Acetyl[7]	3.25163	pancreas[1],colon[1],testis[1],retina[1],ovary[1],cd4tcells[1],cd8tcells[1]	genpseudogene_ENST00000447427_1_119558755-119559774_-1_1_ORF12
VJAEJNNTSPGJYPHJYEDAJTDEVER	229.673	7.50386e-16	1	1	0	2	1	1	Unmodified[1]	3.51009	testis[1]	Augustus2_AUGUSTUS00000006867_X_26161824-26161261_1,genpseudogene_ENST00000416929_X_26160601-26161896_1_1_ORF1
VJAVPJJHPNTK	78.6919	0.000788032	3	3	0	1	4	4	Unmodified[5]	2.85539	liver[2],ovary[1],cd8tcells[1],seminal_vesicle[1]	genlncRNA_ENST00000565472_17_55168823-55173632_1_3_ORF10
VJHDNFGJMEGPJFTVTAJTATQK	96.8875	0.000370017	1	0	1	2	1	1	Oxidation[1]	3.58496	testis[1]	genpseudogene_ENST00000431768_Y_19327569-19328573_1_2_ORF7,yalePseudo_PGOHUM00000234001_Y_21489455-21490456_1_2_ORF7
VJJSAPSADTPMSVMGMKHEK	98.8297	0.000125136	1	0	1	1	6	5	Oxidation[7],Oxidation,Oxidation[1]	3.46328	liver[3],platelets[2],heart[1],gall_bladder[1],lung[1]	Augustus2_AUGUSTUS00000035116_12_62755643-62754903_1
VJJSGFSAHTPMFVMGVNHEK	103.174	7.206e-05	5	0	5	2	1	1	Oxidation[5]	3.59447	frontalcortex[5]	genpseudogene_ENST00000447427_1_119558755-119559774_-1_2_ORF4,yalePseudo_PGOHUM00000244169_1_120101381-120102397_-1_2_ORF4
VJJYSYNEJWJSYK	72.5233	0.001975	1	1	0	6	2	2	Unmodified[2]	2.75343	cardia[1],uterus_post-menopause[1]	calCuffs_CUFF.17080.1_10_66869955-66904977_1_1_ORF23,calCuffs_CUFF.17080.2_10_66879125-66904977_1_1_ORF24,calCuffs_CUFF.17080.3_10_66879125-66904977_1_1_ORF27,calCuffs_CUFF.17080.4_10_66883437-66904977_1_3_ORF23,calCuffs_CUFF.17080.5_10_66893907-66904977_1_1_ORF27,calCuffs_CUFF.17080.6_10_66893907-66904977_1_2_ORF28
VJPJGJTQJGSEK	89.4891	6.1585e-05	1	1	0	1	1	1	Unmodified[1]	2.93121	cd8tcells[1]	gen5'UTR_ENST00000435962_14_91813770-91867529_-1_1_ORF1
VJQMQVAGEJK	128.433	1.92433e-08	3	3	0	3	2	1	Unmodified[3],Oxidation[1]	2.91398	retina[4]	genlncRNA_ENST00000407889_1_26169947-26171665_-1_2_ORF1,genlncRNA_ENST00000433939_1_26170180-26171738_-1_3_ORF1,genlncRNA_ENST00000448923_1_26170492-26171821_-1_2_ORF1
VKAQAFPVGR	72.1936	0.00129248	1	1	0	1	1	1	Unmodified[1]	2.92193	fetal_gut[1]	gen5'UTR_ENST00000546474_14_105300630-105315589_-1_1_ORF17
VKQASEGPJK	102.436	3.64858e-06	1	1	0	2	1	1	Unmodified[3]	3.12193	bcells[3]	genpseudogene_ENST00000436818_9_100975668-100976682_1_2_ORF9,yalePseudo_PGOHUM00000250531_9_103737962-103738958_1_2_ORF9
VKVDEFPJYGHMVSDEFEQJSSEAJEAAR	136.935	5.56948e-07	2	2	0	4	2	2	Unmodified[3]	3.66387	ovary[2],bcells[1]	Augustus2_AUGUSTUS00000012070_21_27420685-27421023_-1,ensBodymap_RNASEQT00000006267_21_28792563-28793797_-1,genpseudogene_ENST00000447844_21_27420380-27421023_-1_1_ORF1,yalePseudo_PGOHUM00000239057_21_28792702-28793342_-1_1_ORF1
VNPTMFFDJAVDGEPJGR	103.448	3.35641e-05	1	1	0	1	1	1	Unmodified[1]	3.50326	heart[1]	ensBodymap_RNASEQT00000155415_6_24976575-24983468_1
VNPTVFFDJAJDGEPJGR	150.525	8.07275e-09	11	8	3	2	7	7	Unmodified[8],Acetyl[3]	3.35021	fetal_ovary[4],liver[2],platelets[1],nkcells[1],frontalcortex[1],cd8tcells[1],fetal_heart[1]	genpseudogene_ENST00000405422_10_32188323-32188817_-1_1_ORF1,yalePseudo_PGOHUM00000238396_10_32477251-32477745_-1_1_ORF1
VQDQPGQHGETPSPJK	74.571	0.00584594	1	1	0	5	1	1	Unmodified[1]	3.28064	colon[1]	calCuffs_CUFF.54575.1_16_14395244-14429895_1_2_ORF98,calCuffs_CUFF.54575.2_16_14396094-14429895_1_1_ORF99,calCuffs_CUFF.54575.3_16_14396109-14429895_1_2_ORF83,calCuffs_CUFF.54575.4_16_14396112-14429895_1_2_ORF98,calCuffs_CUFF.54575.5_16_14415409-14429895_1_3_ORF106
VQGMQDJFJJR	65.9279	0.00503882	1	1	0	1	1	1	Unmodified[1]	2.84535	cd4tcells[1]	calCuffs_CUFF.152735.3_8_126660443-126967918_1_1_ORF36
VQVGVGSHAAAK	176.874	8.08473e-13	5	5	0	2	3	3	Unmodified[5]	2.62581	testis[3],ovary[1],fetal_brain[1]	Augustus2_AUGUSTUS00000112853_X_51682831-51682013_-1,Augustus2_AUGUSTUS00000112854_X_51618873-51618055_-1
VTGFTNTK	61.501	0.00270589	1	1	0	1	1	1	Unmodified[1]	2.40564	platelets[1]	genlncRNA_ENST00000526448_11_88504576-88524054_1_3_ORF1
VTPHVJAFR	68.3411	0.00209629	1	0	1	2	1	1	Acetyl[1]	2.9477	nkcells[1]	gen5'UTR_ENST00000540212_12_48153497-48157464_-1_3_ORF1,gen5'UTR_ENST00000545791_12_48153497-48157517_-1_1_ORF1
VYGVAPHCJDEGTVR	210.492	1.15147e-14	7	7	0	2	3	3	Unmodified[7]	3.45656	testis[4],ovary[2],fetal_brain[1]	Augustus2_AUGUSTUS00000112853_X_51682831-51682013_-1,Augustus2_AUGUSTUS00000112854_X_51618873-51618055_-1
WAGNKEAEVASJNR	85.3603	0.000216591	1	0	1	1	2	2	Acetyl[1],Unmodified[1]	3.18201	cd4tcells[1],bcells[1]	genpseudogene_ENST00000425942_7_27023737-27024907_1_2_ORF2
WGNAGAEYJMESTGVFTTMEK	102.922	5.14e-05	1	0	1	1	1	1	Oxidation[1]	3.52257	retina[1]	Augustus2_AUGUSTUS00000035116_12_62755643-62754903_1
WSJAJJPGWSAVAR	69.6341	0.00421945	1	1	0	4	1	1	Unmodified[1]	2.84237	cerebral_cortex[1]	calCuffs_CUFF.106246.1_4_10734220-10762037_1_2_ORF153,calCuffs_CUFF.106246.2_4_10740017-10762037_1_2_ORF165,calCuffs_CUFF.106246.3_4_10740971-10762037_1_1_ORF52,calCuffs_CUFF.106246.4_4_10740971-10762037_1_2_ORF22
YCQWCQDJGJFMSJFFAWFVESK	104.776	8.52099e-05	3	0	3	1	1	1	Acetyl[3]	3.62118	fetal_placenta[3]	genlncRNA_ENST00000606582_3_21412222-21413944_-1_3_ORF18
YGJSWEJNJJNHTFNETEJEWFR	92.1987	0.0003657	1	0	1	1	1	1	Acetyl[1]	3.20337	frontalcortex[1]	Augustus2_AUGUSTUS00000022957_22_34589082-34590107_-1
YJAVGYVDDTQFVR	119.631	1.36598e-07	1	1	0	2	1	1	Unmodified[1]	3.18201	platelets[1]	HLA_HLA10792,genpseudogene_ENST00000430151_6_29926459-29929232_1_3_ORF1
YSNPQNPJR	64.7415	0.0044327	1	1	0	1	5	5	Unmodified[7]	2.72548	liver[3],frontalcortex[1],fetal_liver[1],fetal_heart[1],seminal_vesicle[1]	calCuffs_CUFF.76213.1_2_84471579-84478799_1_1_ORF16
YTDRDFYFASJR	157.02	6.09263e-11	7	7	0	6	9	9	Unmodified[9]	2.9183	pancreas[1],salivary_gland[1],liver[1],nkcells[1],heart[1],gall_bladder[1],lung[1],adrenal_gland[1],kidney[1]	gen5'UTR_ENST00000325301_22_39502353-39511294_1_3_ORF1,gen5'UTR_ENST00000402881_22_39500100-39511294_1_1_ORF2,gen5'UTR_ENST00000404569_22_39502377-39511294_1_3_ORF1,gen5'UTR_ENST00000428069_22_39502397-39511294_1_1_ORF1,gen5'UTR_ENST00000433117_22_39502302-39511294_1_3_ORF2,gen5'UTR_ENST00000434364_22_39502395-39511294_1_3_ORF1
YWRWGGGJETJNK	69.6808	0.004841	1	1	0	1	1	1	Unmodified[1]	3.02699	colon[1]	calCuffs_CUFF.53155.1_15_96875837-96883846_-1_1_ORF9

## Sheet: Novel PSMs
Experiment	Significant Peptide	Spectrum	Mascot_Peptide	MSGF_Peptide	Sequest_Peptide	Mascot_FDR	MSGF_FDR	Sequest_FDR	Mascot_PEP	MSGF_PEP	Sequest_PEP	Mascot_Mods	MSGF_Mods	Sequest_Mods	Mascot_Charge	Sequest_Charge	Summed_Frag_Int	Pre_Int	Sequest_Xcorr	Proteins
Adult_Adrenalgland_bRP_Velos_1	AAAAAAEEER	4255	AAAAAAEEER	AAAAAAEEER	GVAEAAEER	0.000339595	0.00051635	0.1442	0.00618622	0.0094883	0.9068			Carbamidomethyl (N-term) [57.02]	2	2	73150.3	28063.8	1.2554	Augustus_AUGUSTUS00000077376_AC096967_18_51392-51697_1
platelets_lysate-04	AAAAJQVDK	82946	AAAAJQVDK	AAAAJQVDK	X	0.000526112	0.0010296	-	0.00654502	0.00824826	-				2		180338			calCuffs_CUFF.77272.1_2_106815106-106817895_1_1_ORF26
platelets_lysate-02	AAAAJQVDK	193306	AAAAJQVDK	AAAAJQVDK	X	0.000603808	0.000715301	-	0.00732082	0.00538567	-				2		402869			calCuffs_CUFF.77272.1_2_106815106-106817895_1_1_ORF26
Fetal_Brain_bRP_Elite_15	AAFNDAVVEJDTJSEESYK	254704	AAFNDAVVEJDTJSEESYK	SNSKNSNNKJNFKJSNSNK	AAFNDAVVEJDTJSEESYK	0	0.395425	5.178e-05	1.90499e-05	1	0.000325	Acetyl (N-term) [42.01]	Deamidated (NQ) [0.98],Deamidated (NQ) [0.98]	Acetyl (N-term) [42.01]	2	2	144891	256336	2.07894	Augustus2_AUGUSTUS00000054772_2_138287945-138288727_-1
Fetal_Brain_bRP_Elite_15	AAFNDAVVEJDTJSEESYK	254826	AAFNDAVVEJDTJSEESYK	X	AAFNDAVVEJDTJSEESYK	2.90319e-05	-	5.178e-05	5.27467e-05	-	0.0002954	Acetyl (N-term) [42.01]		Acetyl (N-term) [42.01]	2	2	82336.3	26355.6	2.0865	Augustus2_AUGUSTUS00000054772_2_138287945-138288727_-1
Adult_Pancreas_bRP_Elite_59	AAGASPGAGPR	74940	AAGASPGAGPR	AAGASPGAGPR	AAGASPGAGPR	0.000183403	0.000536735	0.00322	0.00275445	0.00938329	0.02944	Acetyl (N-term) [42.01]	Acetyl (N-term) [42.01]	Acetyl (N-term) [42.01]	2	2	70456.1	71127.7	1.65677	calCuffs_CUFF.66422.1_19_935991-978207_-1_3_ORF27
Fetal_Ovary_Gel_Velos_74	AASAAJSAAAAAAAJSGJAVR	207214	AASAAJSAAAAAAAJSGJAVR	AASAAJSAAAAAAAJSGJAVR	DKGJSMJGJGPJSVQJR	0	0	0.03181	7.30146e-16	2.01631e-07	0.3755	Acetyl (N-term) [42.01]	Acetyl (N-term) [42.01]	Acetyl (N-term) [42.01]	2	2	554886	147438	1.00754	genlncRNA_ENST00000433425_X_135095028-135098634_-1_2_ORF1
Fetal_Testis_Gel_Velos_27	AASAAJSAAAAAAAJSGJAVR	119665	AASAAJSAAAAAAAJSGJAVR	AASAAJSAAAAAAAJSGJAVR	X	0	0	-	1.3667e-10	8.65207e-07	-	Acetyl (N-term) [42.01]	Acetyl (N-term) [42.01]		2		56564.4			genlncRNA_ENST00000433425_X_135095028-135098634_-1_2_ORF1
Adult_Adrenalgland_Gel_Elite_49	AASAAJSAAAAAAAJSGJAVR	356234	AASAAJSAAAAAAAJSGJAVR	AASAAJSAAAAAAAJSGJAVR	QGSRRSTQPVTAAJRR	0.000464925	3.58004e-05	0.004108	0.00241934	4.28738e-05	0.01933	Acetyl (N-term) [42.01]	Acetyl (N-term) [42.01]	Acetyl (N-term) [42.01]	2	2	27418.3	313256	0.637093	genlncRNA_ENST00000433425_X_135095028-135098634_-1_2_ORF1
Adult_Frontalcortex_bRP_Elite_38	AASAAJSAAAAAAAJSGJAVR	297260	AASAAJSAAAAAAAJSGJAVR	AASAAJSAAAAAAAJSGJAVR	X	0.000303464	0.000157833	-	0.00251956	0.000206404	-	Acetyl (N-term) [42.01]	Acetyl (N-term) [42.01]		2		33059.3			genlncRNA_ENST00000433425_X_135095028-135098634_-1_2_ORF1
Fetal_Brain_bRP_Elite_15	AATAAAAEPK	226859	AATAAAAEPK	AATAAAAEPK	AATAAAAEPK	0	3.03912e-05	0.001316	1.51153e-06	0.000120864	0.00344				2	2	851744	725302	2.13522	gen5'UTR_ENST00000369080_10_119818716-119819483_1_2_ORF3
Fetal_Brain_bRP_Elite_15	AATAAAAEPK	209676	AATAAAAEPK	AATAAAAEPK	AATAAAAEPK	0	3.03912e-05	0.001004	5.02173e-06	8.37726e-05	0.002784				2	2	212021	135709	2.13506	gen5'UTR_ENST00000369080_10_119818716-119819483_1_2_ORF3
Adult_Liver_bRP_Velos_10	AEEGJTAGGJMEVNTAJQEVJK	70387	AEEGJTAGGJMEVNTAJQEVJK	AEEGJTAGGJMEVNTAJQEVJK	X	0.000798359	0.000258272	-	0.00875957	0.00224315	-	Acetyl (N-term) [42.01]	Acetyl (N-term) [42.01]		2		147142			Augustus2_AUGUSTUS00000050512_4_112116643-112116903_-1,genpseudogene_ENST00000497190_4_112116510-112116903_-1_1_ORF1,yalePseudo_PGOHUM00000245657_4_113037665-113038059_-1_1_ORF1
Adult_Ovary_bRP_Elite_57	AEEJGVQCJR	68955	AEEJGVQCJR	AEEJGVQCJR	AEEJGVQCJR	0.000262026	0.000146189	0.001649	0.00286318	0.00211843	0.005125		[57.02]	[57.02]	2	2	160680	210686	1.65922	calCuffs_CUFF.140177.1_7_55318732-55322965_-1_3_ORF5,genlncRNA_ENST00000506704_4_62071755-62165554_-1_1_ORF4,genlncRNA_ENST00000509461_4_62072847-62165554_-1_1_ORF4
Fetal_Ovary_bRP_Elite_25	AEEJGVQCJR	50812	AEEJGVQCJR	AEEJGVQCJR	AEEJGVQCJR	0.000250759	0.000437829	0.002114	0.00340909	0.00331746	0.01485		[57.02]	[57.02]	2	2	107587	811327	1.53444	calCuffs_CUFF.140177.1_7_55318732-55322965_-1_3_ORF5,genlncRNA_ENST00000506704_4_62071755-62165554_-1_1_ORF4,genlncRNA_ENST00000509461_4_62072847-62165554_-1_1_ORF4
Adult_Testis_bRP_Elite_68	AEEJGVQCJR	64959	AEEJGVQCJR	AEEJGVQCJR	AEEJGVQCJR	0.000245781	0.000190854	0.005754	0.00354518	0.00218642	0.08059		[57.02]	[57.02]	2	2	133598	319464	1.63973	calCuffs_CUFF.140177.1_7_55318732-55322965_-1_3_ORF5,genlncRNA_ENST00000506704_4_62071755-62165554_-1_1_ORF4,genlncRNA_ENST00000509461_4_62072847-62165554_-1_1_ORF4
Adult_Pancreas_bRP_Elite_59	AEEJGVQCJR	68634	AEEJGVQCJR	AEEJGVQCJR	AEEJGVQCJR	0.000323076	0.00011407	0.001596	0.00462221	0.0014675	0.003676		[57.02]	[57.02]	2	2	21595.4	139384	1.54816	calCuffs_CUFF.140177.1_7_55318732-55322965_-1_3_ORF5,genlncRNA_ENST00000506704_4_62071755-62165554_-1_1_ORF4,genlncRNA_ENST00000509461_4_62072847-62165554_-1_1_ORF4
Adult_Bcells_bRP_Elite_75	AEEJGVQCJR	75557	AEEJGVQCJR	AEEJGVQCJR	AEEJGVQCJR	0.000835579	0.000144745	0.002139	0.0104183	0.00113171	0.006374		[57.02]	[57.02]	2	2	241792	1.11568e+06	1.58662	calCuffs_CUFF.140177.1_7_55318732-55322965_-1_3_ORF5,genlncRNA_ENST00000506704_4_62071755-62165554_-1_1_ORF4,genlncRNA_ENST00000509461_4_62072847-62165554_-1_1_ORF4
adipocyte-13	AETSVGAJPEKR	108808	AETSVGAJPEKR	AETSVGAJPEKR	X	0.000662129	0.000140087	-	0.00693682	0.0014857	-				2		7523.42			calCuffs_CUFF.15075.1_10_28592139-28596510_1_2_ORF4,calCuffs_CUFF.15075.2_10_28592318-28596510_1_2_ORF8
Adult_Retina_bRP_Elite_64	AEYESEAEGVMAGQAFR	401121	AEYESEAEGVMAGQAFR	AEYESEAEGVMAGQAFR	AEYESEAEGVMAGQAFR	0	0	1.757e-05	8.34844e-10	4.37348e-06	3.929e-05				2	2	215671	696499	2.10082	Augustus2_AUGUSTUS00000074471_2_197503176-197499337_1
Adult_NKcells_bRP_Elite_34	AGAPVYJEAVJEYJTAKJJEJAGNAAR	316862	X	AGAPVYJEAVJEYJTAKJJEJAGNAAR	AGAPVYJEAVJEYJTAKJJEJAGNAAR	-	9.07856e-05	4.167e-05	-	0.000605001	0.0001814					3		463763	1.71109	Augustus2_AUGUSTUS00000073641_6_26272193-26272540_-1,genpseudogene_ENST00000362070_6_26272193-26272540_-1_1_ORF1
Adult_Ovary_bRP_Elite_57	AGDDSGJGAQAPR	203974	AGDDSGJGAQAPR	AGDDSGJGAQAPR	AGDDSGJGAQAPR	0	6.63658e-05	3.829e-05	4.53065e-12	0.000143902	0.0004065				2	2	70588.9	95606.9	1.90838	gen5'UTR_ENST00000580243_18_75211529-75211876_1_1_ORF1
platelets_lysate-06	AGVAAQGJHK	108463	AGVAAQGJHK	AGVAAQGJHK	X	0.000391974	0.000170648	-	0.00700088	0.00268526	-				2		67706.5			calCuffs_CUFF.70714.1_19_58817328-58839509_-1_2_ORF25,calCuffs_CUFF.70714.2_19_58817328-58839509_-1_2_ORF24,calCuffs_CUFF.70714.3_19_58817328-58839579_-1_3_ORF25
Adult_Monocytes_Gel_Velos_32	AJAGJGSAJJAAR	161158	AJAGJGSAJJAAR	AJAGJGSAJJAAR	X	0	7.46412e-05	-	0.000209138	0.00210706	-				2		16077.1			gen5'UTR_ENST00000495737_3_68885189-68932568_-1_1_ORF1
Adult_Monocytes_Gel_Velos_32	AJAGJGSAJJAAR	157176	AJAGJGSAJJAAR	AJAGJGSAJJAAR	X	0.000105711	0.000246954	-	0.000772774	0.00553952	-				2		10998			gen5'UTR_ENST00000495737_3_68885189-68932568_-1_1_ORF1
Adult_Monocytes_Gel_Velos_32	AJAGJGSAJJAAR	145849	AJAGJGSAJJAAR	AJAGJGSAJJAAR	X	0.000311505	0.000140402	-	0.00328731	0.003635	-				2		7799.11			gen5'UTR_ENST00000495737_3_68885189-68932568_-1_1_ORF1
Adult_Testis_bRP_Elite_68	AJGEDJJQNHVEGJ	80573	AJGEDJJQNHVEGJ	AJGEDJJQNHVEGJ	AJGEDJJQNHVEGJ	0	5.81649e-05	0.0007145	1.39726e-06	0.000215832	0.002				2	2	264344	432377	2.17007	genlncRNA_ENST00000501599_11_18599787-18610255_1_2_ORF2
Fetal_Placenta_Gel_Velos_14	AJJJJFYFCCGJJK	169742	AJJJJFYFCCGJJK	AJJJJFYFCCGJJK	AJJJJFYFCCGJJK	0.00765522	9.01279e-05	0.0009547	0.233137	0.00196478	0.00495		[57.02], [57.02]	[57.02], [57.02]	3	3	250369	67005.6	1.56597	gen5'UTR_ENST00000606080_6_116060312-116060758_-1_3_ORF1
Adult_Ovary_Gel_Elite_58	AQGGHEAAAGPQSSVPGRPAQAAPAR	281166	AQGGHEAAAGPQSSVPGRPAQAAPAR	AQGGHEAAAGPQSSVPGRPAQAAPAR	AQGGHEAAAGPQSSVPGRPAQAAPAR	0	0	0	1.14954e-08	4.01011e-05	2.161e-06				3	3	72146.4	109293	2.25036	Augustus2_AUGUSTUS00000004069_1_244730375-244730962_-1
Adult_Testis_bRP_Elite_68	AQGGHEAAAGPQSSVPGRPAQAAPAR	280203	AQGGHEAAAGPQSSVPGRPAQAAPAR	AQGGHEAAAGPQSSVPGRPAQAAPAR	AQGGHEAAAGPQSSVPGRPAQAAPAR	0	0	0	8.39035e-08	2.04768e-06	7.145e-06				3	3	161813	155407	2.12275	Augustus2_AUGUSTUS00000004069_1_244730375-244730962_-1
Adult_Monocytes_bRP_Elite_33	ASAAVSEVJEJWMAAGGF	136642	ASAAVSEVJEJWMAAGGF	ASAAVSEVJEJWMAAGGF	ASAAVSEVJEJWMAAGGF	0.000135351	0.0164624	0.0005179	0.00193857	0.234925	0.001577	Oxidation (M) [15.99]	Oxidation (M) [15.99]	Oxidation (M) [15.99]	2	2	98169.7	93778.7	1.26132	calCuffs_CUFF.12114.3_1_223186330-223206246_-1_1_ORF122
Adult_Monocytes_bRP_Elite_33	ASAAVSEVJEJWMAAGGF	123822	ASAAVSEVJEJWMAAGGF	ASAAVSEVJEJWMAAGGF	ASAAVSEVJEJWMAAGGF	0.000211322	0.00603016	0.0005724	0.0030189	0.101887	0.001681	Oxidation (M) [15.99]	Oxidation (M) [15.99]	Oxidation (M) [15.99]	2	2	62906.9	94125	1.21415	calCuffs_CUFF.12114.3_1_223186330-223206246_-1_1_ORF122
Fetal_Ovary_bRP_Velos_41	ATAJMPDSQFKDJSJSDYK	Spectrum61341 scans:2585	ATAJMPDSQFKDJSJSDYK	ATAJMPDSQFKDJSJSDYK	X	8.20386e-05	9.24602e-05	-	0.000432247	0.000795568	-				2		577178			genpseudogene_ENST00000449329_9_12972843-12973438_-1_1_ORF1,yalePseudo_PGOHUM00000235965_9_12972845-12973437_-1_1_ORF1
Adult_Lung_Gel_Velos_13	AVGSSPATJSNR	37531	AVGSSPATJSNR	AVGSSPATJSNR	AVGSSPATJSNR	0	4.94877e-05	0.05172	1.0858e-06	0.00111604	0.7956				2	2	370801	21395.3	1.8387	calCuffs_CUFF.42781.2_13_113242510-113253195_1_3_ORF3,calCuffs_CUFF.42781.3_13_113242546-113253195_1_3_ORF3
Adult_Lung_Gel_Velos_13	AVGSSPATJSNR	31093	AVGSSPATJSNR	AVGSSPATJSNR	AVGSSPATJSNR	0	2.58832e-05	0.04998	3.55416e-06	0.000626824	0.7793				2	2	446767	219730	1.89228	calCuffs_CUFF.42781.2_13_113242510-113253195_1_3_ORF3,calCuffs_CUFF.42781.3_13_113242546-113253195_1_3_ORF3
Adult_Liver_Gel_Elite_83	AVGSSPATJSNR	305638	AVGSSPATJSNR	AVGSSPATJSNR	AVGSSPATJSNR	0	0.000125628	0.0001743	6.96242e-06	0.00111678	0.001005				2	2	33946	198167	2.09167	calCuffs_CUFF.42781.2_13_113242510-113253195_1_3_ORF3,calCuffs_CUFF.42781.3_13_113242546-113253195_1_3_ORF3
Adult_Urinarybladder_Gel_Elite_40	AVGSSPATJSNR	429560	AVGSSPATJSNR	AVGSSPATJSNR	AVGSSPATJSNR	0	0.000116656	0.1148	8.72689e-06	0.000586501	0.9546				2	2	1736530	7.77333e+06	1.69626	calCuffs_CUFF.42781.2_13_113242510-113253195_1_3_ORF3,calCuffs_CUFF.42781.3_13_113242546-113253195_1_3_ORF3
Adult_Lung_Gel_Velos_13	AVGSSPATJSNR	23571	AVGSSPATJSNR	AVGSSPATJSNR	AVGSSPATJSNR	0	4.94877e-05	0.0508	1.03773e-05	0.00113495	0.7871				2	2	145896	54888.8	1.58692	calCuffs_CUFF.42781.2_13_113242510-113253195_1_3_ORF3,calCuffs_CUFF.42781.3_13_113242546-113253195_1_3_ORF3
Adult_Monocytes_Gel_Velos_32	AVGSSPATJSNR	137881	AVGSSPATJSNR	AVGSSPATJSNR	X	0	5.35577e-05	-	1.26107e-05	0.000853407	-				2		30466.5			calCuffs_CUFF.42781.2_13_113242510-113253195_1_3_ORF3,calCuffs_CUFF.42781.3_13_113242546-113253195_1_3_ORF3
Adult_Lung_Gel_Velos_13	AVGSSPATJSNR	59223	AVGSSPATJSNR	AVGSSPATJSNR	AVGSSPATJSNR	0	0	0.01939	2.04268e-05	0.000450783	0.3959				2	2	209765	49066.7	1.77079	calCuffs_CUFF.42781.2_13_113242510-113253195_1_3_ORF3,calCuffs_CUFF.42781.3_13_113242546-113253195_1_3_ORF3
Adult_Liver_Gel_Elite_83	AVGSSPATJSNR	34374	AVGSSPATJSNR	X	AVGSSPATJSNR	0	-	0.001385	3.39928e-05	-	0.006312				2	2	189380	229746	1.86017	calCuffs_CUFF.42781.2_13_113242510-113253195_1_3_ORF3,calCuffs_CUFF.42781.3_13_113242546-113253195_1_3_ORF3
Adult_CD8Tcells_Gel_Velos_45	AVGSSPATJSNR	Spectrum115024 scans:2394	AVGSSPATJSNR	AVGSSPATJSNR	X	0	3.49616e-05	-	4.0525e-05	0.00205975	-				2		54619.7			calCuffs_CUFF.42781.2_13_113242510-113253195_1_3_ORF3,calCuffs_CUFF.42781.3_13_113242546-113253195_1_3_ORF3
Adult_Liver_Gel_Elite_83	AVGSSPATJSNR	300977	AVGSSPATJSNR	AVGSSPATJSNR	AVGSSPATJSNR	0	0.000112044	0.001776	5.81798e-05	0.000599302	0.007078				2	2	567006	216406	1.75677	calCuffs_CUFF.42781.2_13_113242510-113253195_1_3_ORF3,calCuffs_CUFF.42781.3_13_113242546-113253195_1_3_ORF3
Adult_Lung_Gel_Velos_13	AVGSSPATJSNR	126046	AVGSSPATJSNR	AVGSSPATJSNR	AVGSSPATJSNR	2.3847e-05	0.000159165	0.06011	6.40096e-05	0.00411132	0.8743				2	2	167260	219730	1.73575	calCuffs_CUFF.42781.2_13_113242510-113253195_1_3_ORF3,calCuffs_CUFF.42781.3_13_113242546-113253195_1_3_ORF3
Adult_CD8Tcells_Gel_Velos_45	AVGSSPATJSNR	Spectrum128488 scans:2425	AVGSSPATJSNR	AVGSSPATJSNR	X	0	0.000100359	-	6.7357e-05	0.00279713	-				2		66914.3			calCuffs_CUFF.42781.2_13_113242510-113253195_1_3_ORF3,calCuffs_CUFF.42781.3_13_113242546-113253195_1_3_ORF3
Adult_Monocytes_Gel_Velos_32	AVGSSPATJSNR	158410	AVGSSPATJSNR	AVGSSPATJSNR	X	0	2.81116e-05	-	6.87777e-05	0.000465045	-				2		9158.81			calCuffs_CUFF.42781.2_13_113242510-113253195_1_3_ORF3,calCuffs_CUFF.42781.3_13_113242546-113253195_1_3_ORF3
Adult_Monocytes_Gel_Velos_32	AVGSSPATJSNR	167590	AVGSSPATJSNR	AVGSSPATJSNR	X	0	2.81116e-05	-	8.4423e-05	0.00060407	-				2		60578			calCuffs_CUFF.42781.2_13_113242510-113253195_1_3_ORF3,calCuffs_CUFF.42781.3_13_113242546-113253195_1_3_ORF3
Adult_CD8Tcells_Gel_Velos_45	AVGSSPATJSNR	Spectrum142481 scans:2536	AVGSSPATJSNR	AVGSSPATJSNR	X	0	0	-	9.07343e-05	0.00101246	-				2		36945.9			calCuffs_CUFF.42781.2_13_113242510-113253195_1_3_ORF3,calCuffs_CUFF.42781.3_13_113242546-113253195_1_3_ORF3
Fetal_Gut_Gel_Velos_72	AVGSSPATJSNR	93325	AVGSSPATJSNR	AVGSSPATJSNR	AVGSSPATJSNR	0	0.00037611	0.001587	0.000109369	0.00448743	0.007473				2	2	202601	192753	1.93381	calCuffs_CUFF.42781.2_13_113242510-113253195_1_3_ORF3,calCuffs_CUFF.42781.3_13_113242546-113253195_1_3_ORF3
Adult_Liver_Gel_Velos_11	AVGSSPATJSNR	135987	AVGSSPATJSNR	AVGSSPATJSNR	AVGSSPATJSNR	5.84294e-05	0.00017688	0.001751	0.000116612	0.00454749	0.01067				2	2	359385	52802.2	1.76603	calCuffs_CUFF.42781.2_13_113242510-113253195_1_3_ORF3,calCuffs_CUFF.42781.3_13_113242546-113253195_1_3_ORF3
Adult_CD8Tcells_Gel_Velos_45	AVGSSPATJSNR	Spectrum125048 scans:2467	AVGSSPATJSNR	AVGSSPATJSNR	X	0	0	-	0.000127011	0.00109386	-				2		88580.3			calCuffs_CUFF.42781.2_13_113242510-113253195_1_3_ORF3,calCuffs_CUFF.42781.3_13_113242546-113253195_1_3_ORF3
Adult_Platelets_Gel_Velos_36	AVGSSPATJSNR	58379	AVGSSPATJSNR	AVGSSPATJSNR	AVGSSPATJSNR	2.45867e-05	4.20992e-05	0.002974	0.000149106	0.00167411	0.008305				2	2	130771	56815	1.85746	calCuffs_CUFF.42781.2_13_113242510-113253195_1_3_ORF3,calCuffs_CUFF.42781.3_13_113242546-113253195_1_3_ORF3
Adult_Lung_Gel_Velos_13	AVGSSPATJSNR	52264	AVGSSPATJSNR	AVGSSPATJSNR	AVGSSPATJSNR	2.3847e-05	0	0.06447	0.000195863	0.000435602	0.9079				2	2	284572	41138.1	1.74734	calCuffs_CUFF.42781.2_13_113242510-113253195_1_3_ORF3,calCuffs_CUFF.42781.3_13_113242546-113253195_1_3_ORF3
Adult_Liver_Gel_Elite_83	AVGSSPATJSNR	48783	AVGSSPATJSNR	AVGSSPATJSNR	AVGSSPATJSNR	1.60495e-05	0.00160442	0.001698	0.000205756	0.0206002	0.006802				2	2	91973.8	235255	1.75084	calCuffs_CUFF.42781.2_13_113242510-113253195_1_3_ORF3,calCuffs_CUFF.42781.3_13_113242546-113253195_1_3_ORF3
Adult_Liver_Gel_Elite_83	AVGSSPATJSNR	62084	AVGSSPATJSNR	AVGSSPATJSNR	AVGSSPATJSNR	1.60495e-05	0.000196373	0.001536	0.000207057	0.00167386	0.006498				2	2	138855	272131	1.78218	calCuffs_CUFF.42781.2_13_113242510-113253195_1_3_ORF3,calCuffs_CUFF.42781.3_13_113242546-113253195_1_3_ORF3
Fetal_Testis_Gel_Velos_27	AVGSSPATJSNR	120837	AVGSSPATJSNR	AVGSSPATJSNR	AVGSSPATJSNR	4.14798e-05	0.00218259	0.001283	0.000215981	0.0529231	0.007023				2	2	136620	36250.2	1.85028	calCuffs_CUFF.42781.2_13_113242510-113253195_1_3_ORF3,calCuffs_CUFF.42781.3_13_113242546-113253195_1_3_ORF3
Adult_Monocytes_Gel_Velos_32	AVGSSPATJSNR	22270	AVGSSPATJSNR	AVGSSPATJSNR	X	2.94614e-05	2.81116e-05	-	0.000226521	0.000777711	-				2		79953.4			calCuffs_CUFF.42781.2_13_113242510-113253195_1_3_ORF3,calCuffs_CUFF.42781.3_13_113242546-113253195_1_3_ORF3
Adult_Liver_Gel_Elite_83	AVGSSPATJSNR	281884	AVGSSPATJSNR	AVGSSPATJSNR	AVGSSPATJSNR	1.60495e-05	0.000112044	0.001713	0.000291684	0.000476644	0.006839				2	2	752422	216406	1.86708	calCuffs_CUFF.42781.2_13_113242510-113253195_1_3_ORF3,calCuffs_CUFF.42781.3_13_113242546-113253195_1_3_ORF3
Fetal_Placenta_Gel_Velos_14	AVGSSPATJSNR	188902	AVGSSPATJSNR	AVGSSPATJSNR	AVGSSPATJSNR	5.81275e-05	4.07247e-05	0.0008584	0.000293895	0.00020882	0.003671				2	2	125144	58800.4	1.8121	calCuffs_CUFF.42781.2_13_113242510-113253195_1_3_ORF3,calCuffs_CUFF.42781.3_13_113242546-113253195_1_3_ORF3
Adult_Monocytes_Gel_Velos_32	AVGSSPATJSNR	112239	AVGSSPATJSNR	AVGSSPATJSNR	X	2.94614e-05	2.81116e-05	-	0.000306358	0.000586836	-				2		67790.3			calCuffs_CUFF.42781.2_13_113242510-113253195_1_3_ORF3,calCuffs_CUFF.42781.3_13_113242546-113253195_1_3_ORF3
Fetal_Gut_Gel_Velos_72	AVGSSPATJSNR	83817	AVGSSPATJSNR	AVGSSPATJSNR	AVGSSPATJSNR	1.2926e-05	0.000297861	0.001595	0.000319488	0.00324683	0.007669				2	2	172833	91657.1	1.88382	calCuffs_CUFF.42781.2_13_113242510-113253195_1_3_ORF3,calCuffs_CUFF.42781.3_13_113242546-113253195_1_3_ORF3
Adult_Platelets_Gel_Velos_36	AVGSSPATJSNR	52368	AVGSSPATJSNR	AVGSSPATJSNR	AVGSSPATJSNR	2.45867e-05	0.000101298	0.003327	0.000334363	0.00306315	0.01566				2	2	244819	188765	1.80979	calCuffs_CUFF.42781.2_13_113242510-113253195_1_3_ORF3,calCuffs_CUFF.42781.3_13_113242546-113253195_1_3_ORF3
Fetal_Placenta_Gel_Velos_14	AVGSSPATJSNR	188964	AVGSSPATJSNR	AVGSSPATJSNR	AVGSSPATJSNR	5.81275e-05	2.88005e-05	0.001003	0.000344932	3.83186e-06	0.005576				2	2	207875	165478	1.71571	calCuffs_CUFF.42781.2_13_113242510-113253195_1_3_ORF3,calCuffs_CUFF.42781.3_13_113242546-113253195_1_3_ORF3
Adult_Lung_Gel_Velos_13	AVGSSPATJSNR	110905	AVGSSPATJSNR	AVGSSPATJSNR	AVGSSPATJSNR	4.57707e-05	0.000159165	0.1343	0.000347754	0.003474	1				2	2	423618	19800	1.78477	calCuffs_CUFF.42781.2_13_113242510-113253195_1_3_ORF3,calCuffs_CUFF.42781.3_13_113242546-113253195_1_3_ORF3
Adult_Liver_Gel_Elite_83	AVGSSPATJSNR	74926	AVGSSPATJSNR	AVGSSPATJSNR	AVGSSPATJSNR	4.3519e-05	0.000112044	0.001451	0.000354847	0.000885393	0.006371				2	2	301508	653243	1.87812	calCuffs_CUFF.42781.2_13_113242510-113253195_1_3_ORF3,calCuffs_CUFF.42781.3_13_113242546-113253195_1_3_ORF3
Adult_Lung_Gel_Velos_13	AVGSSPATJSNR	166229	AVGSSPATJSNR	AVGSSPATJSNR	AVGSSPATJSNR	4.57707e-05	0.000349249	0.06562	0.000380474	0.00889705	0.9166				2	2	415644	219730	1.89151	calCuffs_CUFF.42781.2_13_113242510-113253195_1_3_ORF3,calCuffs_CUFF.42781.3_13_113242546-113253195_1_3_ORF3
Adult_Liver_Gel_Elite_83	AVGSSPATJSNR	268027	AVGSSPATJSNR	AVGSSPATJSNR	AVGSSPATJSNR	4.3519e-05	0.000219549	0.002144	0.000413743	0.00239156	0.008466				2	2	648259	465636	1.80018	calCuffs_CUFF.42781.2_13_113242510-113253195_1_3_ORF3,calCuffs_CUFF.42781.3_13_113242546-113253195_1_3_ORF3
Adult_Liver_Gel_Elite_83	AVGSSPATJSNR	62168	AVGSSPATJSNR	AVGSSPATJSNR	AVGSSPATJSNR	4.3519e-05	0.000112044	0.001385	0.000437774	0.000938471	0.006306				2	2	302809	823505	1.7689	calCuffs_CUFF.42781.2_13_113242510-113253195_1_3_ORF3,calCuffs_CUFF.42781.3_13_113242546-113253195_1_3_ORF3
Fetal_Gut_Gel_Velos_72	AVGSSPATJSNR	179889	AVGSSPATJSNR	AVGSSPATJSNR	AVGSSPATJSNR	1.2926e-05	0.000319575	0.00184	0.000447791	0.00375509	0.009432				2	2	339164	336985	1.90089	calCuffs_CUFF.42781.2_13_113242510-113253195_1_3_ORF3,calCuffs_CUFF.42781.3_13_113242546-113253195_1_3_ORF3
Adult_Monocytes_Gel_Velos_32	AVGSSPATJSNR	174428	AVGSSPATJSNR	AVGSSPATJSNR	X	2.94614e-05	2.81116e-05	-	0.000447815	0.000492248	-				2		30489.7			calCuffs_CUFF.42781.2_13_113242510-113253195_1_3_ORF3,calCuffs_CUFF.42781.3_13_113242546-113253195_1_3_ORF3
Adult_Platelets_Gel_Velos_36	AVGSSPATJSNR	46296	AVGSSPATJSNR	AVGSSPATJSNR	AVGSSPATJSNR	9.04347e-05	4.20992e-05	0.002918	0.000450545	0.00223378	0.006574				2	2	82608.7	32672.6	1.91023	calCuffs_CUFF.42781.2_13_113242510-113253195_1_3_ORF3,calCuffs_CUFF.42781.3_13_113242546-113253195_1_3_ORF3
Adult_Platelets_Gel_Velos_36	AVGSSPATJSNR	64640	AVGSSPATJSNR	AVGSSPATJSNR	AVGSSPATJSNR	9.04347e-05	0.000177166	0.002968	0.000484463	0.00548942	0.008217				2	2	151079	80803.5	1.88945	calCuffs_CUFF.42781.2_13_113242510-113253195_1_3_ORF3,calCuffs_CUFF.42781.3_13_113242546-113253195_1_3_ORF3
Adult_Liver_Gel_Elite_83	AVGSSPATJSNR	305606	AVGSSPATJSNR	AVGSSPATJSNR	AVGSSPATJSNR	4.3519e-05	0.000112044	0.001536	0.000484591	0.000805183	0.006496				2	2	307931	229746	1.79937	calCuffs_CUFF.42781.2_13_113242510-113253195_1_3_ORF3,calCuffs_CUFF.42781.3_13_113242546-113253195_1_3_ORF3
Adult_Liver_Gel_Elite_83	AVGSSPATJSNR	305580	AVGSSPATJSNR	AVGSSPATJSNR	AVGSSPATJSNR	4.3519e-05	0.000112044	0.002249	0.00050383	0.000552036	0.008891				2	2	839597	588746	1.5878	calCuffs_CUFF.42781.2_13_113242510-113253195_1_3_ORF3,calCuffs_CUFF.42781.3_13_113242546-113253195_1_3_ORF3
Adult_Monocytes_Gel_Velos_32	AVGSSPATJSNR	132770	AVGSSPATJSNR	AVGSSPATJSNR	X	5.60393e-05	2.81116e-05	-	0.00052262	0.000602732	-				2		27855.6			calCuffs_CUFF.42781.2_13_113242510-113253195_1_3_ORF3,calCuffs_CUFF.42781.3_13_113242546-113253195_1_3_ORF3
Adult_Liver_Gel_Elite_83	AVGSSPATJSNR	100925	AVGSSPATJSNR	AVGSSPATJSNR	AVGSSPATJSNR	4.3519e-05	0.000205643	0.001787	0.00052544	0.0023159	0.007148				2	2	666778	161005	1.84618	calCuffs_CUFF.42781.2_13_113242510-113253195_1_3_ORF3,calCuffs_CUFF.42781.3_13_113242546-113253195_1_3_ORF3
Adult_Heart_Gel_Velos_7	AVGSSPATJSNR	161137	AVGSSPATJSNR	AVGSSPATJSNR	AVGSSPATJSNR	5.19559e-05	9.57097e-05	0.001266	0.000600561	0.00467503	0.004405				1	1	230286	130016	1.68217	calCuffs_CUFF.42781.2_13_113242510-113253195_1_3_ORF3,calCuffs_CUFF.42781.3_13_113242546-113253195_1_3_ORF3
Adult_Liver_Gel_Elite_83	AVGSSPATJSNR	293718	AVGSSPATJSNR	AVGSSPATJSNR	AVGSSPATJSNR	4.3519e-05	0.000182486	0.001225	0.000669938	0.00153435	0.006109				2	2	205046	421646	1.9263	calCuffs_CUFF.42781.2_13_113242510-113253195_1_3_ORF3,calCuffs_CUFF.42781.3_13_113242546-113253195_1_3_ORF3
Adult_Platelets_Gel_Velos_36	AVGSSPATJSNR	114907	AVGSSPATJSNR	AVGSSPATJSNR	AVGSSPATJSNR	9.04347e-05	4.20992e-05	0.002946	0.000704484	0.00222179	0.007559				2	2	49031.7	24095.1	1.76554	calCuffs_CUFF.42781.2_13_113242510-113253195_1_3_ORF3,calCuffs_CUFF.42781.3_13_113242546-113253195_1_3_ORF3
Adult_Lung_Gel_Elite_56	AVGSSPATJSNR	294386	AVGSSPATJSNR	AVGSSPATJSNR	AVGSSPATJSNR	0.00015506	0.000308433	0.0016	0.000738636	0.00344622	0.005433				2	2	28753.6	69248.2	1.68304	calCuffs_CUFF.42781.2_13_113242510-113253195_1_3_ORF3,calCuffs_CUFF.42781.3_13_113242546-113253195_1_3_ORF3
Adult_Monocytes_Gel_Velos_32	AVGSSPATJSNR	142738	AVGSSPATJSNR	AVGSSPATJSNR	X	0.000105711	5.35577e-05	-	0.000777686	0.00107777	-				2		48821.2			calCuffs_CUFF.42781.2_13_113242510-113253195_1_3_ORF3,calCuffs_CUFF.42781.3_13_113242546-113253195_1_3_ORF3
Adult_Monocytes_Gel_Velos_32	AVGSSPATJSNR	74478	AVGSSPATJSNR	AVGSSPATJSNR	X	0.000105711	2.81116e-05	-	0.00078338	0.000228461	-				2		57869.7			calCuffs_CUFF.42781.2_13_113242510-113253195_1_3_ORF3,calCuffs_CUFF.42781.3_13_113242546-113253195_1_3_ORF3
Adult_Liver_Gel_Elite_83	AVGSSPATJSNR	87037	AVGSSPATJSNR	AVGSSPATJSNR	AVGSSPATJSNR	4.3519e-05	0.0044651	0.002404	0.000792433	0.0636845	0.009581				2	2	89702.1	344235	1.49054	calCuffs_CUFF.42781.2_13_113242510-113253195_1_3_ORF3,calCuffs_CUFF.42781.3_13_113242546-113253195_1_3_ORF3
Adult_CD4Tcells_Gel_Velos_30	AVGSSPATJSNR	213022	AVGSSPATJSNR	AVGSSPATJSNR	AVGSSPATJSNR	0.000128058	0.00183723	0.001509	0.000874667	0.0328359	0.006282				2	2	114375	10284.6	1.89014	calCuffs_CUFF.42781.2_13_113242510-113253195_1_3_ORF3,calCuffs_CUFF.42781.3_13_113242546-113253195_1_3_ORF3
Adult_Heart_Gel_Velos_7	AVGSSPATJSNR	169751	AVGSSPATJSNR	AVGSSPATJSNR	AVGSSPATJSNR	8.17155e-05	0.000246673	0.002298	0.000927427	0.00905018	0.01265				2	2	457250	243502	1.68061	calCuffs_CUFF.42781.2_13_113242510-113253195_1_3_ORF3,calCuffs_CUFF.42781.3_13_113242546-113253195_1_3_ORF3
Adult_Kidney_Gel_Elite_55	AVGSSPATJSNR	260360	AVGSSPATJSNR	AVGSSPATJSNR	AVGSSPATJSNR	0.000111674	0.000157687	0.002832	0.000941288	0.000990316	0.01155				2	2	16216.2	919310	1.53496	calCuffs_CUFF.42781.2_13_113242510-113253195_1_3_ORF3,calCuffs_CUFF.42781.3_13_113242546-113253195_1_3_ORF3
Fetal_Gut_Gel_Velos_72	AVGSSPATJSNR	158640	AVGSSPATJSNR	AVGSSPATJSNR	AVGSSPATJSNR	2.4907e-05	0.00043117	0.001877	0.00109082	0.00542511	0.01033				2	2	504177	326616	1.90205	calCuffs_CUFF.42781.2_13_113242510-113253195_1_3_ORF3,calCuffs_CUFF.42781.3_13_113242546-113253195_1_3_ORF3
Adult_Monocytes_Gel_Velos_32	AVGSSPATJSNR	127766	AVGSSPATJSNR	AVGSSPATJSNR	X	0.000129366	5.35577e-05	-	0.0011265	0.00114113	-				2		30682.7			calCuffs_CUFF.42781.2_13_113242510-113253195_1_3_ORF3,calCuffs_CUFF.42781.3_13_113242546-113253195_1_3_ORF3
Adult_CD4Tcells_Gel_Velos_30	AVGSSPATJSNR	237556	AVGSSPATJSNR	AVGSSPATJSNR	AVGSSPATJSNR	0.000172211	0.000990985	0.001379	0.00116816	0.0189633	0.005732				2	2	173531	47606.3	1.92642	calCuffs_CUFF.42781.2_13_113242510-113253195_1_3_ORF3,calCuffs_CUFF.42781.3_13_113242546-113253195_1_3_ORF3
Adult_Heart_Gel_Velos_7	AVGSSPATJSNR	82211	AVGSSPATJSNR	AVGSSPATJSNR	AVGSSPATJSNR	9.73502e-05	5.04028e-05	0.001588	0.00117299	0.00176255	0.007517				2	2	159706	164234	1.67005	calCuffs_CUFF.42781.2_13_113242510-113253195_1_3_ORF3,calCuffs_CUFF.42781.3_13_113242546-113253195_1_3_ORF3
Adult_Liver_Gel_Velos_11	AVGSSPATJSNR	116621	AVGSSPATJSNR	AVGSSPATJSNR	AVGSSPATJSNR	9.40703e-05	0.00017688	0.001742	0.00125886	0.0045498	0.01054				2	2	256337	53207.9	1.68895	calCuffs_CUFF.42781.2_13_113242510-113253195_1_3_ORF3,calCuffs_CUFF.42781.3_13_113242546-113253195_1_3_ORF3
Adult_Liver_Gel_Velos_11	AVGSSPATJSNR	122638	AVGSSPATJSNR	AVGSSPATJSNR	AVGSSPATJSNR	9.40703e-05	0.00016263	0.001639	0.00128848	0.00354631	0.008686				2	2	152527	17971	1.70381	calCuffs_CUFF.42781.2_13_113242510-113253195_1_3_ORF3,calCuffs_CUFF.42781.3_13_113242546-113253195_1_3_ORF3
Adult_CD4Tcells_Gel_Velos_30	AVGSSPATJSNR	65459	AVGSSPATJSNR	AVGSSPATJSNR	AVGSSPATJSNR	0.000186123	8.74896e-05	0.000867	0.00136024	0.00205406	0.003766				2	2	89416.9	33529.9	1.86072	calCuffs_CUFF.42781.2_13_113242510-113253195_1_3_ORF3,calCuffs_CUFF.42781.3_13_113242546-113253195_1_3_ORF3
Adult_Heart_Gel_Velos_7	AVGSSPATJSNR	161113	AVGSSPATJSNR	AVGSSPATJSNR	AVGSSPATJSNR	0.000127983	9.57097e-05	0.001796	0.00137377	0.00516915	0.008654				2	2	338860	137260	1.72609	calCuffs_CUFF.42781.2_13_113242510-113253195_1_3_ORF3,calCuffs_CUFF.42781.3_13_113242546-113253195_1_3_ORF3
Adult_Monocytes_Gel_Velos_32	AVGSSPATJSNR	38245	AVGSSPATJSNR	AVGSSPATJSNR	X	0.000200623	7.46412e-05	-	0.00141048	0.00154722	-				2		52494.1			calCuffs_CUFF.42781.2_13_113242510-113253195_1_3_ORF3,calCuffs_CUFF.42781.3_13_113242546-113253195_1_3_ORF3
Adult_Monocytes_Gel_Velos_32	AVGSSPATJSNR	17724	AVGSSPATJSNR	AVGSSPATJSNR	X	0.000217591	0.000118443	-	0.00146766	0.00311518	-				2		27983			calCuffs_CUFF.42781.2_13_113242510-113253195_1_3_ORF3,calCuffs_CUFF.42781.3_13_113242546-113253195_1_3_ORF3
Adult_Monocytes_Gel_Velos_32	AVGSSPATJSNR	163092	AVGSSPATJSNR	AVGSSPATJSNR	X	0.000217591	7.46412e-05	-	0.00149013	0.00194106	-				2		72620.3			calCuffs_CUFF.42781.2_13_113242510-113253195_1_3_ORF3,calCuffs_CUFF.42781.3_13_113242546-113253195_1_3_ORF3
Adult_Heart_Gel_Velos_7	AVGSSPATJSNR	178535	AVGSSPATJSNR	AVGSSPATJSNR	AVGSSPATJSNR	0.000188317	1.81513e-05	0.002663	0.00172923	0.000362427	0.01615				2	2	580376	222646	1.75492	calCuffs_CUFF.42781.2_13_113242510-113253195_1_3_ORF3,calCuffs_CUFF.42781.3_13_113242546-113253195_1_3_ORF3
Adult_Platelets_Gel_Elite_48	AVGSSPATJSNR	443176	AVGSSPATJSNR	AVGSSPATJSNR	AVGSSPATJSNR	0.000265021	0.000310755	0.0006279	0.00173338	0.00415483	0.003317				2	2	27999.5	77547.3	1.62835	calCuffs_CUFF.42781.2_13_113242510-113253195_1_3_ORF3,calCuffs_CUFF.42781.3_13_113242546-113253195_1_3_ORF3
Adult_Liver_Gel_Elite_83	AVGSSPATJSNR	255151	AVGSSPATJSNR	AVGSSPATJSNR	AVGSSPATJSNR	0.00017392	0.000242755	0.002034	0.00216769	0.00322681	0.008012				2	2	325409	451356	1.71965	calCuffs_CUFF.42781.2_13_113242510-113253195_1_3_ORF3,calCuffs_CUFF.42781.3_13_113242546-113253195_1_3_ORF3
Adult_Liver_Gel_Elite_83	AVGSSPATJSNR	301003	AVGSSPATJSNR	AVGSSPATJSNR	AVGSSPATJSNR	0.00017392	0.00152556	0.001469	0.00219063	0.01911	0.006398				2	2	109016	160989	1.70339	calCuffs_CUFF.42781.2_13_113242510-113253195_1_3_ORF3,calCuffs_CUFF.42781.3_13_113242546-113253195_1_3_ORF3
Fetal_Gut_Gel_Velos_72	AVGSSPATJSNR	218925	AVGSSPATJSNR	AVGSSPATJSNR	AVGSSPATJSNR	0.000173451	0.00012274	0.00155	0.00233996	0.000872555	0.007026				2	2	217206	162910	1.87023	calCuffs_CUFF.42781.2_13_113242510-113253195_1_3_ORF3,calCuffs_CUFF.42781.3_13_113242546-113253195_1_3_ORF3
Fetal_Gut_Gel_Velos_72	AVGSSPATJSNR	198882	AVGSSPATJSNR	AVGSSPATJSNR	AVGSSPATJSNR	0.000173451	0.00022884	0.001424	0.00243292	0.00239192	0.006293				2	2	160357	118187	1.92947	calCuffs_CUFF.42781.2_13_113242510-113253195_1_3_ORF3,calCuffs_CUFF.42781.3_13_113242546-113253195_1_3_ORF3
Adult_Heart_Gel_Velos_7	AVGSSPATJSNR	99527	AVGSSPATJSNR	AVGSSPATJSNR	AVGSSPATJSNR	0.000212287	0.000157932	0.00217	0.0025797	0.00588415	0.01196				2	2	500903	259187	1.62702	calCuffs_CUFF.42781.2_13_113242510-113253195_1_3_ORF3,calCuffs_CUFF.42781.3_13_113242546-113253195_1_3_ORF3
Adult_Liver_Gel_Velos_11	AVGSSPATJSNR	148699	AVGSSPATJSNR	AVGSSPATJSNR	AVGSSPATJSNR	0.000259218	0.00016263	0.001754	0.00268382	0.00344675	0.01094				2	2	145025	24149.7	1.50745	calCuffs_CUFF.42781.2_13_113242510-113253195_1_3_ORF3,calCuffs_CUFF.42781.3_13_113242546-113253195_1_3_ORF3
Adult_Liver_Gel_Velos_11	AVGSSPATJSNR	129299	AVGSSPATJSNR	AVGSSPATJSNR	AVGSSPATJSNR	0.000273796	0.00016263	0.001624	0.00273877	0.00336157	0.008454				2	2	163881	63821.7	1.64948	calCuffs_CUFF.42781.2_13_113242510-113253195_1_3_ORF3,calCuffs_CUFF.42781.3_13_113242546-113253195_1_3_ORF3
Adult_Frontalcortex_Gel_Elite_80	AVGSSPATJSNR	316116	AVGSSPATJSNR	AVGSSPATJSNR	AVGSSPATJSNR	0.000199322	0.000354898	0.003299	0.00275333	0.00397086	0.02326				2	2	160846	319742	1.54276	calCuffs_CUFF.42781.2_13_113242510-113253195_1_3_ORF3,calCuffs_CUFF.42781.3_13_113242546-113253195_1_3_ORF3
Fetal_Gut_Gel_Velos_72	AVGSSPATJSNR	229352	AVGSSPATJSNR	AVGSSPATJSNR	AVGSSPATJSNR	0.000182774	0.00012274	0.001154	0.00279288	0.00108188	0.004891				2	2	63232.2	67684.7	1.87544	calCuffs_CUFF.42781.2_13_113242510-113253195_1_3_ORF3,calCuffs_CUFF.42781.3_13_113242546-113253195_1_3_ORF3
Adult_Frontalcortex_Gel_Elite_80	AVGSSPATJSNR	330532	AVGSSPATJSNR	AVGSSPATJSNR	AVGSSPATJSNR	0.000199322	0.000441351	0.001116	0.00285302	0.00545398	0.008717				2	2	87348.4	353090	1.84166	calCuffs_CUFF.42781.2_13_113242510-113253195_1_3_ORF3,calCuffs_CUFF.42781.3_13_113242546-113253195_1_3_ORF3
Adult_Monocytes_Gel_Velos_32	AVGSSPATJSNR	147638	AVGSSPATJSNR	AVGSSPATJSNR	X	0.000311505	0.000393217	-	0.00299821	0.00769473	-				2		35192.9			calCuffs_CUFF.42781.2_13_113242510-113253195_1_3_ORF3,calCuffs_CUFF.42781.3_13_113242546-113253195_1_3_ORF3
Fetal_Gut_Gel_Velos_72	AVGSSPATJSNR	169930	AVGSSPATJSNR	AVGSSPATJSNR	AVGSSPATJSNR	0.000257626	0.00027439	0.001539	0.00342925	0.00306416	0.007011				2	2	199319	336985	1.9281	calCuffs_CUFF.42781.2_13_113242510-113253195_1_3_ORF3,calCuffs_CUFF.42781.3_13_113242546-113253195_1_3_ORF3
Adult_Liver_Gel_Elite_83	AVGSSPATJSNR	20178	AVGSSPATJSNR	AVGSSPATJSNR	AVGSSPATJSNR	0.00040877	0.00213761	0.001844	0.00380635	0.0266584	0.007226				2	2	205521	198167	1.80349	calCuffs_CUFF.42781.2_13_113242510-113253195_1_3_ORF3,calCuffs_CUFF.42781.3_13_113242546-113253195_1_3_ORF3
Adult_Spinalcord_Gel_Elite_67	AVGSSPATJSNR	17908	AVGSSPATJSNR	AVGSSPATJSNR	AVGSSPATJSNR	0.000250752	0.000231011	0.001974	0.0040703	0.00225092	0.00915				2	2	68309.7	337753	1.71896	calCuffs_CUFF.42781.2_13_113242510-113253195_1_3_ORF3,calCuffs_CUFF.42781.3_13_113242546-113253195_1_3_ORF3
Adult_Urinarybladder_Gel_Elite_40	AVGSSPATJSNR	429474	AVGSSPATJSNR	AVGSSPATJSNR	AVGSSPATJSNR	0.000235968	0.000159443	0.1789	0.00408192	0.00163564	1				2	2	346242	385305	1.57929	calCuffs_CUFF.42781.2_13_113242510-113253195_1_3_ORF3,calCuffs_CUFF.42781.3_13_113242546-113253195_1_3_ORF3
Adult_CD4Tcells_Gel_Velos_30	AVGSSPATJSNR	1034	AVGSSPATJSNR	AVGSSPATJSNR	AVGSSPATJSNR	0.000434702	0.0027074	0.002052	0.00475755	0.0442605	0.009329				2	2	63133.7	34652.1	1.564	calCuffs_CUFF.42781.2_13_113242510-113253195_1_3_ORF3,calCuffs_CUFF.42781.3_13_113242546-113253195_1_3_ORF3
Adult_CD4Tcells_Gel_Velos_30	AVGSSPATJSNR	177722	AVGSSPATJSNR	AVGSSPATJSNR	AVGSSPATJSNR	0.000717217	0.00139425	0.001478	0.00475755	0.0261191	0.006076				2	2	58804.2	24773.9	1.90977	calCuffs_CUFF.42781.2_13_113242510-113253195_1_3_ORF3,calCuffs_CUFF.42781.3_13_113242546-113253195_1_3_ORF3
Adult_Liver_Gel_Elite_83	AVGSSPATJSNR	267906	AVGSSPATJSNR	AVGSSPATJSNR	AVGSSPATJSNR	0.00053417	0.0312612	0.002034	0.00673275	0.403813	0.008068				2	2	506011	653243	1.92901	calCuffs_CUFF.42781.2_13_113242510-113253195_1_3_ORF3,calCuffs_CUFF.42781.3_13_113242546-113253195_1_3_ORF3
Adult_CD8Tcells_Gel_Elite_44	AVGSSPATJSNR	12088	AVGSSPATJSNR	AVGSSPATJSNR	AVGSSPATJSNR	0.000499734	0.000463164	0.001663	0.00734319	0.0065735	0.01015				2	2	66575.7	147060	1.52664	calCuffs_CUFF.42781.2_13_113242510-113253195_1_3_ORF3,calCuffs_CUFF.42781.3_13_113242546-113253195_1_3_ORF3
Adult_Liver_Gel_Elite_83	AVGSSPATJSNR	229412	AVGSSPATJSNR	AVGSSPATJSNR	AVGSSPATJSNR	0.000586704	0.000230833	0.002481	0.00817456	0.00262453	0.01043				2	2	356539	483508	1.6535	calCuffs_CUFF.42781.2_13_113242510-113253195_1_3_ORF3,calCuffs_CUFF.42781.3_13_113242546-113253195_1_3_ORF3
Adult_Monocytes_Gel_Velos_32	AVGSSPATJSNR	171067	AVGSSPATJSNR	AVGSSPATJSNR	X	0.000899723	9.80376e-05	-	0.00931153	0.00232671	-				2		18779.2			calCuffs_CUFF.42781.2_13_113242510-113253195_1_3_ORF3,calCuffs_CUFF.42781.3_13_113242546-113253195_1_3_ORF3
Adult_Spinalcord_Gel_Elite_67	AVGSSPATJSNR	73987	AVGSSPATJSNR	AVGSSPATJSNR	AVGSSPATJSNR	0.000768392	0.000231011	0.0009917	0.0095045	0.00232139	0.003918				2	2	174709	298182	1.71515	calCuffs_CUFF.42781.2_13_113242510-113253195_1_3_ORF3,calCuffs_CUFF.42781.3_13_113242546-113253195_1_3_ORF3
Adult_Liver_Gel_Elite_83	AVGSSPATJSNR	305558	AVGSSPATJSNR	AVGSSPATJSNR	AVGSSPATJSNR	0.00311643	0.00025539	0.002107	0.0406627	0.00334547	0.008265				2	2	16872.2	70020.9	1.17773	calCuffs_CUFF.42781.2_13_113242510-113253195_1_3_ORF3,calCuffs_CUFF.42781.3_13_113242546-113253195_1_3_ORF3
Adult_Gallbladder_bRP_Elite_53	CCRGGSSDPQPAPGR	285330	CCRGGSSDPQPAPGR	CCRGGSSDPQPAPGR	CCRGGSSDPQPAPGR	0.000630761	0.0233855	0.002044	0.00829093	0.483836	0.006876		[57.02], [57.02]	[57.02], [57.02]	3	3	407357	322944	1.66292	genlncRNA_ENST00000443008_1_110166807-110172489_-1_2_ORF4
Adult_Testis_bRP_Elite_68	CGVQSFHAAVSDPR	88494	CGVQSFHAAVSDPR	CGVQSFHAAVSDPR	CGVQSFHAAVSDPR	0	0.000107573	0.0002417	2.22466e-07	0.000428409	0.001307		[57.02]	[57.02]	2	2	115422	147398	1.6034	Augustus2_AUGUSTUS00000112853_X_51682831-51682013_-1,Augustus2_AUGUSTUS00000112854_X_51618873-51618055_-1,Augustus_AUGUSTUS00000112853_AC234030_3_90448-91266_1,Augustus_AUGUSTUS00000112854_AC234030_3_154406-155224_1
Adult_CD4Tcells_bRP_Velos_29	CPQSAGJAHAVEJGK	83861	CPQSAGJAHAVEJGK	CPQSAGJAHAVEJGK	CPQSAGJAHAVEJGK	0.000242714	0.000178413	0.003884	0.00454441	0.0064611	0.02372		[57.02]	[57.02]	3	3	448880	199408	1.24011	calCuffs_CUFF.37533.1_13_24079379-24097833_1_3_ORF10
testis_chymotrypsin_hSAX	DAGAGJAJDDHF	91689	DAGAGJAJDDHF	DAGAGJAJDDHF	X	0.00100188	0.000218281	-	0.00371958	0.000480416	-				2		172380			genpseudogene_ENST00000452090_10_15093263-15093611_-1_3_ORF2,yalePseudo_PGOHUM00000238364_10_15135262-15135619_-1_3_ORF3
hair_follicle_Chymotrypsin	DAGAGJAJDDHF	303648	DAGAGJAJDDHF	DAGAGJAJDDHF	GGSAAQRGGACAP	0.00277202	0.00101962	0.3718	0.00999688	0.00315229	1			Acetyl (N-term) [42.01], [57.02]	2	2	205845	351951	0.674833	genpseudogene_ENST00000452090_10_15093263-15093611_-1_3_ORF2,yalePseudo_PGOHUM00000238364_10_15135262-15135619_-1_3_ORF3
Adult_Frontalcortex_bRP_Elite_38	DGJGGGGGGSMSHFFAQAGJEJJASR	310845	DGJGGGGGGSMSHFFAQAGJEJJASR	DGJGGGGGGSMSHFFAQAGJEJJASR	DGJGGGGGGSMSHFFAQAGJEJJASR	0.000152989	0.0803689	0.001227	0.00158021	0.79552	0.003153				3	3	595612	1.79344e+06	1.1605	genlncRNA_ENST00000500370_14_95532297-95534800_-1_3_ORF5,genlncRNA_ENST00000554169_14_95532634-95534245_-1_3_ORF1
tube	DGJGGGGGGSMSHFFAQAGJEJJASR	57404	DGJGGGGGGSMSHFFAQAGJEJJASR	GATAPCSSDRQACRTJJQQQQR	DGJGGGGGGSMSHFFAQAGJEJJASR	0.000477761	0.184114	0.000128	0.0048382	1	0.0009993	Acetyl (N-term) [42.01]	[57.02], [57.02],Deamidated (NQ) [0.98]	Acetyl (N-term) [42.01]	3	3	48674.1	87661.8	1.51256	genlncRNA_ENST00000500370_14_95532297-95534800_-1_3_ORF5,genlncRNA_ENST00000554169_14_95532634-95534245_-1_3_ORF1
Fetal_Liver_bRP_Elite_23	DHJAVRYFSVEGQJEFR	115297	DHJAVRYFSVEGQJEFR	DHJAVRYFSVEGQJEFR	DHJAVRYFSVEGQJEFR	0	0.00013248	0.0002411	4.863e-05	0.0012319	0.001802				3	3	105970	103731	1.55626	genpseudogene_ENST00000507090_4_13336482-13338657_1_3_ORF6,yalePseudo_PGOHUM00000250761_4_13338106-13340278_1_3_ORF6
Fetal_Ovary_bRP_Velos_41	DHJAVRYFSVEGQJEFR	Spectrum74650 scans:2469	DHJAVRYFSVEGQJEFR	DHJAVRYFSVEGQJEFR	X	0.000150829	0.000179364	-	0.00374012	0.00478269	-				3		58644			genpseudogene_ENST00000507090_4_13336482-13338657_1_3_ORF6,yalePseudo_PGOHUM00000250761_4_13338106-13340278_1_3_ORF6
Adult_CD8Tcells_Gel_Elite_44	DJJDQJGEGGR	90705	DJJDQJGEGGR	DJJDQJGEGGR	DJJDQJGEGGR	1.89189e-05	1.89029e-05	0.0001189	0.00016541	9.48662e-05	0.0006917				2	2	504221	945818	1.69325	Augustus2_AUGUSTUS00000002712_7_99306809-99270996_1,genpseudogene_ENST00000439784_7_99238794-99311130_1_1_ORF17
Fetal_Brain_Gel_Velos_16	DJJPSAPTPDPPGPAPSPK	147191	DJJPSAPTPDPPGPAPSPK	DJJPSAPTPDPPGPAPSPK	DJJPSAPTPDPPGPAPSPK	0.00309721	0	0.0008316	0.108188	6.41496e-05	0.003938				2	2	112322	240238	1.33845	Augustus2_AUGUSTUS00000112853_X_51682831-51682013_-1,Augustus_AUGUSTUS00000112853_AC234030_3_90448-91266_1
Adult_CD4Tcells_bRP_Elite_28	DMVEAGNHHSJQTJR	154663	DMVEAGNHHSJQTJR	DMVEAGNHHSJQTJR	DMVEAGNHHSJQTJR	0.000391577	0.0645108	0.0007078	0.00376387	0.770116	0.003006				2	2	49907.7	56492.4	1.56321	calCuffs_CUFF.103300.2_3_165639808-165659221_1_1_ORF97
Adult_Testis_bRP_Elite_68	DPJPSAPJPDPPAPAESPK	24061	DPJPSAPJPDPPAPAESPK	DPJPSAPJPDPPAPAESPK	DPJPSAPJPDPPAPAESPK	7.71909e-06	0	1.525e-05	2.78306e-06	8.34239e-07	0.000539				2	2	194150	541220	1.55183	Augustus2_AUGUSTUS00000112854_X_51618873-51618055_-1,Augustus_AUGUSTUS00000112854_AC234030_3_154406-155224_1
anus	DPWYSTVGJJPPVR	349907	DPWYSTVGJJPPVR	DPWYSTVGJJPPVR	DPWYSTVGJJPPVR	0.000113304	1.5886e-05	0.001925	0.000446658	9.69127e-05	0.002106				2	2	192588	162334	1.48723	genlncRNA_ENST00000413518_19_58305349-58315657_1_2_ORF3,genlncRNA_ENST00000427361_19_58305374-58315202_1_3_ORF4,genlncRNA_ENST00000590505_19_58309030-58315203_1_2_ORF25
tube	DRJSYJQMJPJJDAVTR	187622	DRJSYJQMJPJJDAVTR	GPQWFJJJJNHVYFTR	DRJSYJQMJPJJDAVTR	0.000500384	0.14765	0.0008012	0.00558915	1	0.001301	Acetyl (N-term) [42.01]	Acetyl (N-term) [42.01]	Acetyl (N-term) [42.01]	3	3	48209.5	66293.7	1.62303	calCuffs_CUFF.164110.1_X_86962094-86963373_-1_2_ORF3
Adult_CD4Tcells_bRP_Elite_28	DSPNKJYPJATYVPVTTFK	146685	DSPNKJYPJATYVPVTTFK	STQPJKWJJSSEJQMPHK	DSPNKJYPJATYVPVTTFK	0.000391577	0.44938	0	0.00398861	1	0.0002069	Acetyl (N-term) [42.01]	Carbamidomethyl (N-term) [57.02],Oxidation (M) [15.99]	Acetyl (N-term) [42.01]	2	2	130311	319521	1.58338	genpseudogene_ENST00000473673_4_147425974-147426351_-1_1_ORF2
Adult_Ovary_bRP_Elite_57	DVDJDVJVEAJKPVGTFK	45013	DVDJDVJVEAJKPVGTFK	DVDJDVJVEAJKPVGTFK	DVDJDVJVEAJKPVGTFK	0.000563976	0.0001278	0.0008609	0.00583147	0.00149783	0.002823				3	3	249762	705044	0.953277	Augustus2_AUGUSTUS00000028816_19_46428994-46411194_-1
Adult_Esophagus_bRP_Elite_37	DWGFYFKTJEDJR	124252	DWGFYFKTJEDJR	DWGFYFKTJEDJR	DWGFYFKTJEDJR	0.000562532	0.011909	0.001425	0.00489161	0.165778	0.002715				2	2	69775.5	419430	1.53642	genpseudogene_ENST00000507275_5_40066651-40067200_1_3_ORF3,yalePseudo_PGOHUM00000260056_5_40066754-40067306_1_2_ORF3
Adult_Retina_Gel_Elite_65	DWSHDPAGJHJHJR	54151	DWSHDPAGJHJHJR	DWSHDPAGJHJHJR	DWSHDPAGJHJHJR	3.91369e-05	0.000172962	0.003365	0.000911954	0.00160221	0.02283				2	2	128414	159650	1.31594	calCuffs_CUFF.88449.1_20_62106525-62118293_-1_2_ORF66
Fetal_Gut_bRP_Elite_18	EAEAHYTMQMKQJSGVJJHJESEJAQTR	305309	MFSJAVJVQJEEQMNHSJQHKAKSTNR	EAEAHYTMQMKQJSGVJJHJESEJAQTR	EAEAHYTMQMKQJSGVJJHJESEJAQTR	0.120043	0.00223252	4.139e-05	0.833778	0.00680856	0.000804	Carbamidomethyl (N-term) [57.02],Deamidated (NQ) [0.98],Oxidation (M) [15.99]			4	4	111993	149442	1.12357	genpseudogene_ENST00000416086_X_128714506-128715790_1_3_ORF6,yalePseudo_PGOHUM00000242005_X_127848481-127849765_1_3_ORF6
Adult_Testis_bRP_Elite_68	EAGSRDPJPSAPJPDPPAPAESPK	8313	EAGSRDPJPSAPJPDPPAPAESPK	EAGSRDPJPSAPJPDPPAPAESPK	EAGSRDPJPSAPJPDPPAPAESPK	0	5.81649e-05	0	1.77765e-07	0.000174146	1.266e-05				3	3	696449	1.17589e+06	1.81324	Augustus2_AUGUSTUS00000112854_X_51618873-51618055_-1,Augustus_AUGUSTUS00000112854_AC234030_3_154406-155224_1
Adult_Testis_bRP_Elite_68	EAGSRDPJPSAPJPDPPAPAESPK	348294	EAGSRDPJPSAPJPDPPAPAESPK	EAGSRDPJPSAPJPDPPAPAESPK	EAGSRDPJPSAPJPDPPAPAESPK	0	5.81649e-05	0	1.05493e-06	0.000241823	6.384e-06				3	3	202324	219154	1.98968	Augustus2_AUGUSTUS00000112854_X_51618873-51618055_-1,Augustus_AUGUSTUS00000112854_AC234030_3_154406-155224_1
Adult_Ovary_Gel_Elite_58	EAGSRDPJPSAPJPDPPAPAESPK	258241	EAGSRDPJPSAPJPDPPAPAESPK	EAGSRDPJPSAPJPDPPAPAESPK	EAGSRDPJPSAPJPDPPAPAESPK	1.20497e-05	0	0	2.00685e-06	1.29889e-05	6.614e-07				3	3	128067	109818	1.85258	Augustus2_AUGUSTUS00000112854_X_51618873-51618055_-1,Augustus_AUGUSTUS00000112854_AC234030_3_154406-155224_1
Adult_Ovary_Gel_Elite_58	EAGSRDPJPSAPJPDPPAPAESPK	272019	EAGSRDPJPSAPJPDPPAPAESPK	EAGSRDPJPSAPJPDPPAPAESPK	JJHHNQVDFJPGMQGWFSJR	2.28264e-05	8.39826e-05	0.001178	0.000302096	0.0002649	0.004241			Deamidated (NQ) [0.98]Deamidation (NQ) [0.98]	3	3	102139	242217	1.29972	Augustus2_AUGUSTUS00000112854_X_51618873-51618055_-1,Augustus_AUGUSTUS00000112854_AC234030_3_154406-155224_1
Adult_Urinarybladder_bRP_Elite_71	EGAGPAGPGR	112887	EGAGPAGPGR	EGAGPAGPGR	EGAGPAGPGR	5.11652e-05	0.000209518	0.002216	0.000954019	0.00193389	0.01118				2	2	219104	171186	1.92032	calCuffs_CUFF.23098.2_11_32911703-32914583_-1_2_ORF2
Adult_Colon_bRP_Elite_50	EGAGPAGPGR	73484	EGAGPAGPGR	EGAGPAGPGR	EGAGPAGPGR	6.91547e-05	0.000186636	0.004934	0.00115942	0.00199607	0.0561				2	2	239969	113750	1.85457	calCuffs_CUFF.23098.2_11_32911703-32914583_-1_2_ORF2
Adult_Testis_bRP_Elite_68	EGGDSGPDSGNTVAGVAGPMR	314952	EGGDSGPDSGNTVAGVAGPMR	EGGDSGPDSGNTVAGVAGPMR	EGGDSGPDSGNTVAGVAGPMR	0	0	0	7.50386e-16	5.28119e-08	2.458e-07				2	2	96641	337593	3.18572	Augustus2_AUGUSTUS00000066097_X_119073226-119075081_1,Augustus_AUGUSTUS00000066097_AL772284_5_139139-140994_1,ensBodymap_RNASEQT00000156806_X_118206954-118209075_1,genpseudogene_ENST00000620151_X_119073226-119075081_1_1_ORF1,mitSBM_testes_X_118207123-118210991_1_1_ORF1
Adult_Testis_bRP_Elite_68	EGGDSGPDSGNTVAGVAGPMR	315069	X	EGGDSGPDSGNTVAGVAGPMR	EGGDSGPDSGNTVAGVAGPMR	-	0	0	-	2.34906e-05	3.028e-06					2		271061	2.18314	Augustus2_AUGUSTUS00000066097_X_119073226-119075081_1,Augustus_AUGUSTUS00000066097_AL772284_5_139139-140994_1,ensBodymap_RNASEQT00000156806_X_118206954-118209075_1,genpseudogene_ENST00000620151_X_119073226-119075081_1_1_ORF1,mitSBM_testes_X_118207123-118210991_1_1_ORF1
Adult_Ovary_Gel_Elite_58	EGGGGSSNGEKR	51864	EGGGGSSNGEKR	EGGGGSSNGEKR	QENCJSJGGR	1.20497e-05	0.000260683	0.1443	1.70701e-06	0.00244216	1	Glu->pyro-Glu (N-term E) [-18.01]	Glu->pyro-Glu (N-term E) [-18.01]	[57.02],Gln->pyro-Glu (N-term Q) [-17.03]	2	2	345464	552936	0.885667	genpseudogene_ENST00000412845_1_116739981-116742609_-1_2_ORF19,yalePseudo_PGOHUM00000244157_1_117282606-117285231_-1_2_ORF19
Adult_Prostate_Gel_Elite_62	EGGGGSSNGEKR	182091	EGGGGSSNGEKR	EGGGGSSNGEKR	X	3.18841e-05	0.000208103	-	8.10392e-05	0.0023487	-	Glu->pyro-Glu (N-term E) [-18.01]	Glu->pyro-Glu (N-term E) [-18.01]		2		62420.2			genpseudogene_ENST00000412845_1_116739981-116742609_-1_2_ORF19,yalePseudo_PGOHUM00000244157_1_117282606-117285231_-1_2_ORF19
Adult_Urinarybladder_Gel_Elite_70	EGGGGSSNGEKR	1082	EGGGGSSNGEKR	EGGGGSSNGEKR	X	0.000396854	0.000274282	-	0.00616259	0.002912	-	Glu->pyro-Glu (N-term E) [-18.01]	Glu->pyro-Glu (N-term E) [-18.01]		2		460376			genpseudogene_ENST00000412845_1_116739981-116742609_-1_2_ORF19,yalePseudo_PGOHUM00000244157_1_117282606-117285231_-1_2_ORF19
Adult_Lung_Gel_Elite_56	EGNGEAEGQTSHR	91798	EGNGEAEGQTSHR	EGNGEAEGQTSHR	EGNGEAEGQTSHR	0.000950382	0.0536251	0.00217	0.00764319	0.867054	0.008254	Acetyl (N-term) [42.01]	Acetyl (N-term) [42.01]	Acetyl (N-term) [42.01]	2	2	54528.6	123658	1.08887	genpseudogene_ENST00000515870_4_96212279-96213100_1_2_ORF7,yalePseudo_PGOHUM00000246004_4_97133430-97134257_1_2_ORF7
Adult_Platelets_Gel_Elite_48	EHJPPADSTGAAPPPPPSPQGSJGK	92235	EHJPPADSTGAAPPPPPSPQGSJGK	GJNNVJQPPVVPPHSCPWSYK	EHJPPADSTGAAPPPPPSPQGSJGK	0.000204169	0.113312	1.966e-05	0.00132174	1	2.6e-05	Acetyl (N-term) [42.01]	[57.02],Carbamidomethyl (N-term) [57.02],Deamidated (NQ) [0.98]	Acetyl (N-term) [42.01]	3	3	164745	153088	2.0878	calCuffs_CUFF.29200.1_12_4416660-4417925_1_1_ORF9
Adult_Frontalcortex_bRP_Elite_38	EJCSKJAGYVTHJMK	14230	EJCSKJAGYVTHJMK	EJCSKJAGYVTHJMK	EJCSKJAGYVTHJMK	0.00131658	0.000908192	0.07958	0.00849931	0.00661878	0.5083	Oxidation (M) [15.99]	[57.02],Oxidation (M) [15.99]	[57.02],Oxidation (M) [15.99]	3	3	1587315	1.79778e+06	1.43163	Augustus2_AUGUSTUS00000065400_7_138298484-138298119_-1,Augustus_AUGUSTUS00000065400_AC008155_10_106223-106588_1,genpseudogene_ENST00000464337_7_138298088-138298484_-1_1_ORF1,yalePseudo_PGOHUM00000233008_7_137982829-137983229_-1_1_ORF1
Adult_Testis_bRP_Elite_68	EJDJGAQR	281817	EJDJGAQR	EJDJGAQR	EJDJGAQR	0.0001945	0.000569731	0.1382	0.00284086	0.00899802	1				2	2	945894	863266	1.72227	Augustus2_AUGUSTUS00000112854_X_51618873-51618055_-1,Augustus_AUGUSTUS00000112854_AC234030_3_154406-155224_1
Adult_Ovary_Gel_Elite_58	EJDJGAQR	268198	EJDJGAQR	EJDJGAQR	EJDJGAQR	0.000419285	0.000593697	0.002794	0.00521386	0.007303	0.017				2	2	277982	382695	1.58334	Augustus2_AUGUSTUS00000112854_X_51618873-51618055_-1,Augustus_AUGUSTUS00000112854_AC234030_3_154406-155224_1
platelets_lysate-09	EJFQPEHJJTGKEDAANNYAR	27650	EJFQPEHJJTGKEDAANNYAR	EJFQPEHJJTGKEDAANNYAR	X	0	0	-	4.165e-07	1.83721e-08	-	Glu->pyro-Glu (N-term E) [-18.01]	Glu->pyro-Glu (N-term E) [-18.01]		3		35341.1			Augustus2_AUGUSTUS00000112523_X_115425557-115424299_-1,Augustus_AUGUSTUS00000112523_AC239600_3_73898-75156_1,genpseudogene_ENST00000619615_X_115424064-115425600_-1_2_ORF1,yalePseudo_PGOHUM00000241505_X_114658525-114660065_-1_3_ORF1
Adult_Monocytes_bRP_Elite_33	EJFQPEHJJTGKEDAANNYAR	330850	EJFQPEHJJTGKEDAANNYAR	AGJWWPEQPTQPQEPGAJAPAR	EJFQPEHJJTGKEDAANNYAR	0	0.130772	0	2.15833e-05	0.947526	0.0002842	Acetyl (N-term) [42.01]	Carbamidomethyl (N-term) [57.02],Deamidated (NQ) [0.98]	Acetyl (N-term) [42.01]	3	3	71632.6	66817.3	2.25746	Augustus2_AUGUSTUS00000112523_X_115425557-115424299_-1,Augustus_AUGUSTUS00000112523_AC239600_3_73898-75156_1,genpseudogene_ENST00000619615_X_115424064-115425600_-1_2_ORF1,yalePseudo_PGOHUM00000241505_X_114658525-114660065_-1_3_ORF1
Adult_CD4Tcells_bRP_Elite_28	EJFQPEHJJTGKEDAANNYAR	301877	EJFQPEHJJTGKEDAANNYAR	AGJWWPEQPTQPQEPGAJAPAR	EJFQPEHJJTGKEDAANNYAR	1.76245e-05	0.0309578	0	5.42895e-05	0.451576	1.178e-05	Acetyl (N-term) [42.01]	Carbamidomethyl (N-term) [57.02],Deamidated (NQ) [0.98]	Acetyl (N-term) [42.01]	3	3	476911	478904	2.48287	Augustus2_AUGUSTUS00000112523_X_115425557-115424299_-1,Augustus_AUGUSTUS00000112523_AC239600_3_73898-75156_1,genpseudogene_ENST00000619615_X_115424064-115425600_-1_2_ORF1,yalePseudo_PGOHUM00000241505_X_114658525-114660065_-1_3_ORF1
Adult_Adrenalgland_Gel_Velos_2	EJFQPEHJJTGKEDAANNYAR	32456	EJFQPEHJJTGKEDAANNYAR	AGKJRQSGAKQSHMEEFTPPSR	EJFQPEHJJTGKEDAANNYAR	0	0.161928	0	6.56707e-05	1	6.688e-06	Acetyl (N-term) [42.01]	Oxidation (M) [15.99]	Acetyl (N-term) [42.01]	3	3	1.49577e+06	698557	2.57944	Augustus2_AUGUSTUS00000112523_X_115425557-115424299_-1,Augustus_AUGUSTUS00000112523_AC239600_3_73898-75156_1,genpseudogene_ENST00000619615_X_115424064-115425600_-1_2_ORF1,yalePseudo_PGOHUM00000241505_X_114658525-114660065_-1_3_ORF1
Adult_Monocytes_bRP_Elite_33	EJFQPEHJJTGKEDAANNYAR	202482	EJFQPEHJJTGKEDAANNYAR	X	EJFQPEHJJTGKEDAANNYAR	1.92449e-05	-	0	0.000126071	-	0.0002112	Acetyl (N-term) [42.01]		Acetyl (N-term) [42.01]	3	3	191180	160412	2.01757	Augustus2_AUGUSTUS00000112523_X_115425557-115424299_-1,Augustus_AUGUSTUS00000112523_AC239600_3_73898-75156_1,genpseudogene_ENST00000619615_X_115424064-115425600_-1_2_ORF1,yalePseudo_PGOHUM00000241505_X_114658525-114660065_-1_3_ORF1
Adult_CD4Tcells_Gel_Velos_30	EJFQPEHJJTGKEDAANNYAR	161277	EJFQPEHJJTGKEDAANNYAR	X	EJFQPEHJJTGKEDAANNYAR	9.31255e-05	-	0	0.000291352	-	3.352e-06	Acetyl (N-term) [42.01]		Acetyl (N-term) [42.01]	3	3	390140	149066	2.63503	Augustus2_AUGUSTUS00000112523_X_115425557-115424299_-1,Augustus_AUGUSTUS00000112523_AC239600_3_73898-75156_1,genpseudogene_ENST00000619615_X_115424064-115425600_-1_2_ORF1,yalePseudo_PGOHUM00000241505_X_114658525-114660065_-1_3_ORF1
adipocyte-01	EJFQPEHJJTGKEDAANNYAR	26339	EJFQPEHJJTGKEDAANNYAR	EJFQPEHJJTGKEDAANNYAR	X	0	0	-	0.000375128	2.45775e-09	-	Glu->pyro-Glu (N-term E) [-18.01]	Glu->pyro-Glu (N-term E) [-18.01]		3		5402.96			Augustus2_AUGUSTUS00000112523_X_115425557-115424299_-1,Augustus_AUGUSTUS00000112523_AC239600_3_73898-75156_1,genpseudogene_ENST00000619615_X_115424064-115425600_-1_2_ORF1,yalePseudo_PGOHUM00000241505_X_114658525-114660065_-1_3_ORF1
Adult_Frontalcortex_bRP_Elite_85	EJFQPEHJJTGKEDAANNYAR	210286	EJFQPEHJJTGKEDAANNYAR	AGJWWPEQPTQPQEPGAJAPAR	EJFQPEHJJTGKEDAANNYAR	3.98428e-05	0.0205948	0	0.000517197	0.459213	2.339e-06	Acetyl (N-term) [42.01]	Carbamidomethyl (N-term) [57.02]	Acetyl (N-term) [42.01]	3	3	550497	176556	2.73034	Augustus2_AUGUSTUS00000112523_X_115425557-115424299_-1,Augustus_AUGUSTUS00000112523_AC239600_3_73898-75156_1,genpseudogene_ENST00000619615_X_115424064-115425600_-1_2_ORF1,yalePseudo_PGOHUM00000241505_X_114658525-114660065_-1_3_ORF1
Fetal_Ovary_bRP_Elite_25	EJFQPEHJJTGKEDAANNYAR	238282	EJFQPEHJJTGKEDAANNYAR	AGJWWPEQPTQPQEPGAJAPAR	EJFQPEHJJTGKEDAANNYAR	3.18827e-05	0.0988337	0	0.000642028	1	3.106e-08	Acetyl (N-term) [42.01]	Carbamidomethyl (N-term) [57.02],Deamidated (NQ) [0.98]	Acetyl (N-term) [42.01]	3	3	485225	722002	2.63114	Augustus2_AUGUSTUS00000112523_X_115425557-115424299_-1,Augustus_AUGUSTUS00000112523_AC239600_3_73898-75156_1,genpseudogene_ENST00000619615_X_115424064-115425600_-1_2_ORF1,yalePseudo_PGOHUM00000241505_X_114658525-114660065_-1_3_ORF1
Adult_Frontalcortex_bRP_Elite_85	EJFQPEHJJTGKEDAANNYAR	225446	EJFQPEHJJTGKEDAANNYAR	AGJWWPEQPTQPQEPGAJAPAR	EJFQPEHJJTGKEDAANNYAR	6.25228e-05	0.137579	0	0.000643389	1	9.916e-06	Acetyl (N-term) [42.01]	Carbamidomethyl (N-term) [57.02]	Acetyl (N-term) [42.01]	3	3	292369	398588	2.2759	Augustus2_AUGUSTUS00000112523_X_115425557-115424299_-1,Augustus_AUGUSTUS00000112523_AC239600_3_73898-75156_1,genpseudogene_ENST00000619615_X_115424064-115425600_-1_2_ORF1,yalePseudo_PGOHUM00000241505_X_114658525-114660065_-1_3_ORF1
platelets_lysate-06	EJFQPEHJJTGKEDAANNYAR	152686	EJFQPEHJJTGKEDAANNYAR	EJFQPEHJJTGKEDAANNYAR	X	4.01697e-05	1.69151e-05	-	0.000716656	1.17495e-05	-	Glu->pyro-Glu (N-term E) [-18.01]	Glu->pyro-Glu (N-term E) [-18.01]		3		42691.9			Augustus2_AUGUSTUS00000112523_X_115425557-115424299_-1,Augustus_AUGUSTUS00000112523_AC239600_3_73898-75156_1,genpseudogene_ENST00000619615_X_115424064-115425600_-1_2_ORF1,yalePseudo_PGOHUM00000241505_X_114658525-114660065_-1_3_ORF1
Adult_CD4Tcells_Gel_Velos_30	EJFQPEHJJTGKEDAANNYAR	126681	EJFQPEHJJTGKEDAANNYAR	X	EJFQPEHJJTGKEDAANNYAR	0.000186123	-	0	0.00126768	-	4.591e-06	Acetyl (N-term) [42.01]		Acetyl (N-term) [42.01]	3	3	65911.1	13776.9	2.52182	Augustus2_AUGUSTUS00000112523_X_115425557-115424299_-1,Augustus_AUGUSTUS00000112523_AC239600_3_73898-75156_1,genpseudogene_ENST00000619615_X_115424064-115425600_-1_2_ORF1,yalePseudo_PGOHUM00000241505_X_114658525-114660065_-1_3_ORF1
Fetal_Heart_bRP_Elite_19	EJFQPEHJJTGKEDAANNYAR	95464	EJFQPEHJJTGKEDAANNYAR	AGJWWPEQPTQPQEPGAJAPAR	EJFQPEHJJTGKEDAANNYAR	6.79752e-05	0.209693	0	0.00186566	1	9.06e-07	Acetyl (N-term) [42.01]	Carbamidomethyl (N-term) [57.02]	Acetyl (N-term) [42.01]	3	3	552833	512269	2.28815	Augustus2_AUGUSTUS00000112523_X_115425557-115424299_-1,Augustus_AUGUSTUS00000112523_AC239600_3_73898-75156_1,genpseudogene_ENST00000619615_X_115424064-115425600_-1_2_ORF1,yalePseudo_PGOHUM00000241505_X_114658525-114660065_-1_3_ORF1
Fetal_Heart_bRP_Elite_20	EJFQPEHJJTGKEDAANNYAR	112086	EJFQPEHJJTGKEDAANNYAR	AGJWWPEQPTQPQEPGAJAPAR	EJFQPEHJJTGKEDAANNYAR	0.000233643	0.027519	0	0.00259452	0.66834	3.874e-05	Acetyl (N-term) [42.01]	Carbamidomethyl (N-term) [57.02]	Acetyl (N-term) [42.01]	3	3	155970	164803	2.02892	Augustus2_AUGUSTUS00000112523_X_115425557-115424299_-1,Augustus_AUGUSTUS00000112523_AC239600_3_73898-75156_1,genpseudogene_ENST00000619615_X_115424064-115425600_-1_2_ORF1,yalePseudo_PGOHUM00000241505_X_114658525-114660065_-1_3_ORF1
Adult_Frontalcortex_bRP_Elite_38	EJFQPEHJJTGKEDAANNYAR	17167	EJFQPEHJJTGKEDAANNYAR	X	EJFQPEHJJTGKEDAANNYAR	0.000318942	-	0.0001587	0.00279537	-	0.0007067	Acetyl (N-term) [42.01]		Acetyl (N-term) [42.01]	2	2	575439	629681	1.27541	Augustus2_AUGUSTUS00000112523_X_115425557-115424299_-1,Augustus_AUGUSTUS00000112523_AC239600_3_73898-75156_1,genpseudogene_ENST00000619615_X_115424064-115425600_-1_2_ORF1,yalePseudo_PGOHUM00000241505_X_114658525-114660065_-1_3_ORF1
Adult_CD4Tcells_bRP_Velos_29	EJFQPEHJJTGKEDAANNYAR	148765	EJFQPEHJJTGKEDAANNYAR	AGJWWPEQPTQPQEPGAJAPAR	EJFQPEHJJTGKEDAANNYAR	0.000242714	0.389628	0.0001776	0.0044181	1	0.0008422	Acetyl (N-term) [42.01]	Carbamidomethyl (N-term) [57.02]	Acetyl (N-term) [42.01]	3	3	40759.5	31283.1	2.29235	Augustus2_AUGUSTUS00000112523_X_115425557-115424299_-1,Augustus_AUGUSTUS00000112523_AC239600_3_73898-75156_1,genpseudogene_ENST00000619615_X_115424064-115425600_-1_2_ORF1,yalePseudo_PGOHUM00000241505_X_114658525-114660065_-1_3_ORF1
Adult_Frontalcortex_bRP_Elite_38	EJFQPEHJJTGKEDAANNYAR	36108	EJFQPEHJJTGKEDAANNYAR	HSREFWSQTVSQRRASJYK	EJFQPEHJJTGKEDAANNYAR	0.000711695	0.555965	0	0.00511883	1	4.246e-05		Acetyl (N-term) [42.01],Deamidated (NQ) [0.98]		3	3	3756731	6.73792e+06	2.6723	Augustus2_AUGUSTUS00000112523_X_115425557-115424299_-1,Augustus_AUGUSTUS00000112523_AC239600_3_73898-75156_1,genpseudogene_ENST00000619615_X_115424064-115425600_-1_2_ORF1,yalePseudo_PGOHUM00000241505_X_114658525-114660065_-1_3_ORF1
thyroid_gland	EJPMGJSFJSJWAPEVHK	271420	EJPMGJSFJSJWAPEVHK	EJPMGJSFJSJWAPEVHK	EJPMGJSFJSJWAPEVHK	0.000583964	0.0124573	0.0003186	0.00487524	0.1956	0.001655				3	3	375243	294808	1.23504	genlncRNA_ENST00000522771_14_100826119-100849799_1_1_ORF87
Fetal_Liver_bRP_Elite_23	EMANEFVJJKK	45044	EMANEFVJJKK	EMANEFVJJKK	EMANEFVJJKK	0.000193236	0.0164703	0.002047	0.00204707	0.251186	0.005632	Acetyl (N-term) [42.01],Oxidation (M) [15.99]	Carbamidomethyl (N-term) [57.02],Deamidated (NQ) [0.98]	Acetyl (N-term) [42.01],Oxidation (M) [15.99]	2	2	125636	702966	1.64088	Augustus2_AUGUSTUS00000016621_X_152479577-152481024_1,Augustus_AUGUSTUS00000016621_AC108171_3_99268-100715_1,genpseudogene_ENST00000434750_X_152479577-152481024_1_1_ORF1,yalePseudo_PGOHUM00000242083_X_151648001-151649493_1_1_ORF1
Adult_Prostate_Gel_Elite_62	ETDJSNNKMPVJQJR	193001	ETDJSNNKMPVJQJR	ETDJSNNKMPVJQJR	ETDJSNNKMPVJQJR	0.00018329	0.0351331	0.001553	0.00258084	0.642821	0.005154	Oxidation (M) [15.99]	Oxidation (M) [15.99]	Oxidation (M) [15.99]	3	3	2.10183e+06	1.0285e+06	1.87018	calCuffs_CUFF.79138.1_2_138993960-139033304_1_3_ORF67,calCuffs_CUFF.79138.2_2_138993967-139033304_1_3_ORF65
Adult_Retina_Gel_Elite_65	EVJKQVHPDTGJSSK	264560	EVJKQVHPDTGJSSK	EVJKQVHPDTGJSSK	EVJKQVHPDTGJSSK	1.41507e-05	0.00294696	2.127e-05	1.38716e-05	0.0469125	8.11e-05	Acetyl (N-term) [42.01]	Acetyl (N-term) [42.01]	Acetyl (N-term) [42.01]	3	3	288074	389170	2.3274	genpseudogene_ENST00000412169_1_121116862-121117242_-1_1_ORF2,genpseudogene_ENST00000449108_1_143904223-143904603_-1_1_ORF2
Adult_Retina_Gel_Elite_65	EVJKQVHPDTGJSSK	264578	EVJKQVHPDTGJSSK	EVJKQVHPDTGJSSK	EVJKQVHPDTGJSSK	3.91369e-05	0.00181053	8.818e-05	0.000330847	0.0276695	0.0004752	Acetyl (N-term) [42.01]	Acetyl (N-term) [42.01]	Acetyl (N-term) [42.01]	4	4	178509	221150	2.16708	genpseudogene_ENST00000412169_1_121116862-121117242_-1_1_ORF2,genpseudogene_ENST00000449108_1_143904223-143904603_-1_1_ORF2
Adult_Testis_bRP_Elite_68	FAVWAPADJR	41881	FAVWAPADJR	FAVWAPADJR	FAVWAPADJR	0	5.81649e-05	0.0007514	5.33411e-10	0.000254691	0.002				2	2	258984	481413	1.90495	Augustus2_AUGUSTUS00000112853_X_51682831-51682013_-1,Augustus2_AUGUSTUS00000112854_X_51618873-51618055_-1,Augustus_AUGUSTUS00000112853_AC234030_3_90448-91266_1,Augustus_AUGUSTUS00000112854_AC234030_3_154406-155224_1
Adult_Testis_bRP_Elite_68	FAVWAPADJR	41778	FAVWAPADJR	FAVWAPADJR	FAVWAPADJR	0	5.81649e-05	0.0006634	7.25623e-09	0.000218297	0.001991				2	2	226363	281066	1.96582	Augustus2_AUGUSTUS00000112853_X_51682831-51682013_-1,Augustus2_AUGUSTUS00000112854_X_51618873-51618055_-1,Augustus_AUGUSTUS00000112853_AC234030_3_90448-91266_1,Augustus_AUGUSTUS00000112854_AC234030_3_154406-155224_1
Adult_Ovary_Gel_Elite_58	FAVWAPADJR	275308	FAVWAPADJR	FAVWAPADJR	FAVWAPADJR	0	7.29058e-05	0.0003653	3.50727e-07	0.000184184	0.001988				2	2	230776	219004	1.78981	Augustus2_AUGUSTUS00000112853_X_51682831-51682013_-1,Augustus2_AUGUSTUS00000112854_X_51618873-51618055_-1,Augustus_AUGUSTUS00000112853_AC234030_3_90448-91266_1,Augustus_AUGUSTUS00000112854_AC234030_3_154406-155224_1
Fetal_Brain_Gel_Velos_16	FAVWAPADJR	148622	FAVWAPADJR	FAVWAPADJR	FAVWAPADJR	0	1.37629e-05	0.0002429	6.90504e-06	0.00010697	0.001395				2	2	438350	254138	1.90927	Augustus2_AUGUSTUS00000112853_X_51682831-51682013_-1,Augustus2_AUGUSTUS00000112854_X_51618873-51618055_-1,Augustus_AUGUSTUS00000112853_AC234030_3_90448-91266_1,Augustus_AUGUSTUS00000112854_AC234030_3_154406-155224_1
adipocyte-05	FPGDSJVQAGJR	37704	FPGDSJVQAGJR	FPGDSJVQAGJR	X	0.000156383	0.000981919	-	0.000976638	0.00980844	-				2		3122.21			calCuffs_CUFF.161499.2_X_11770129-11776177_-1_3_ORF14
ovary	FSJDCTHPVEYGJJDAANFEQFJQER	228222	FSJDCTHPVEYGJJDAANFEQFJQER	FSJDCTHPVEYGJJDAANFEQFJQER	FSJDCTHPVEYGJJDAANFEQFJQER	0	0	0	1.22435e-09	2.09776e-05	6.475e-06		[57.02]	[57.02]	3	3	115878	411854	1.3632	genpseudogene_ENST00000417197_10_80125941-80126317_1_1_ORF1,yalePseudo_PGOHUM00000238857_10_81885697-81886070_1_1_ORF1
Adult_Testis_bRP_Elite_68	FTJJQGAESJVTYR	82577	FTJJQGAESJVTYR	FTJJQGAESJVTYR	FTJJQGAESJVTYR	0	0	0.000152	7.50386e-16	3.93689e-06	0.001104				2	2	985405	1.83709e+06	2.38315	Augustus2_AUGUSTUS00000112853_X_51682831-51682013_-1,Augustus2_AUGUSTUS00000112854_X_51618873-51618055_-1,Augustus_AUGUSTUS00000112853_AC234030_3_90448-91266_1,Augustus_AUGUSTUS00000112854_AC234030_3_154406-155224_1
Fetal_Brain_Gel_Velos_16	FTJJQGAESJVTYR	150542	FTJJQGAESJVTYR	FTJJQGAESJVTYR	FTJJQGAESJVTYR	0	0	0	1.2151e-08	9.64446e-08	3e-05				2	2	275636	193514	2.4527	Augustus2_AUGUSTUS00000112853_X_51682831-51682013_-1,Augustus2_AUGUSTUS00000112854_X_51618873-51618055_-1,Augustus_AUGUSTUS00000112853_AC234030_3_90448-91266_1,Augustus_AUGUSTUS00000112854_AC234030_3_154406-155224_1
Fetal_Brain_Gel_Velos_16	FTJJQGAESJVTYR	142954	FTJJQGAESJVTYR	FTJJQGAESJVTYR	FTJJQGAESJVTYR	0	0	0	6.87827e-08	7.07463e-08	3.095e-05				2	2	197250	154527	2.47505	Augustus2_AUGUSTUS00000112853_X_51682831-51682013_-1,Augustus2_AUGUSTUS00000112854_X_51618873-51618055_-1,Augustus_AUGUSTUS00000112853_AC234030_3_90448-91266_1,Augustus_AUGUSTUS00000112854_AC234030_3_154406-155224_1
Fetal_Brain_Gel_Velos_16	FTJJQGAESJVTYR	150598	FTJJQGAESJVTYR	FTJJQGAESJVTYR	FTJJQGAESJVTYR	1.16623e-05	0	0.0002702	1.44977e-05	1.53443e-06	0.001495				2	2	119421	106948	1.68679	Augustus2_AUGUSTUS00000112853_X_51682831-51682013_-1,Augustus2_AUGUSTUS00000112854_X_51618873-51618055_-1,Augustus_AUGUSTUS00000112853_AC234030_3_90448-91266_1,Augustus_AUGUSTUS00000112854_AC234030_3_154406-155224_1
Adult_Frontalcortex_bRP_Elite_85	GAGEAGAAGEAGSVGEAGGVNEER	138426	GAGEAGAAGEAGSVGEAGGVNEER	GAGEAGAAGEAGSVGEAGGVNEER	GAGEAGAAGEAGSVGEAGGVNEER	0	0	0	7.22534e-16	1.98099e-06	5.276e-11				2	2	170998	263200	3.62583	ensBodymap_RNASEQT00000155327_X_152584396-152586132_-1
Fetal_Liver_bRP_Elite_22	GAPEPAQTQPQPQPQPAAPEGPEQPR	24639	GAPEPAQTQPQPQPQPAAPEGPEQPR	GAPEPAQTQPQPQPQPAAPEGPEQPR	GAPEPAQTQPQPQPQPAAPEGPEQPR	0	0	0	5.88656e-11	1.32097e-05	5.161e-12				3	3	84718.8	243721	2.44701	genlncRNA_ENST00000424358_20_35277150-35278129_-1_1_ORF1,genlncRNA_ENST00000435366_20_35276345-35278027_-1_2_ORF1,genlncRNA_ENST00000456790_20_35277342-35278129_-1_2_ORF2
Adult_Pancreas_bRP_Elite_59	GAPEPAQTQPQPQPQPAAPEGPEQPR	196022	GAPEPAQTQPQPQPQPAAPEGPEQPR	GAPEPAQTQPQPQPQPAAPEGPEQPR	GAPEPAQTQPQPQPQPAAPEGPEQPR	1.12785e-05	6.60123e-05	0	8.18156e-09	0.000172526	0.0001623				3	3	61143	667622	1.62093	genlncRNA_ENST00000424358_20_35277150-35278129_-1_1_ORF1,genlncRNA_ENST00000435366_20_35276345-35278027_-1_2_ORF1,genlncRNA_ENST00000456790_20_35277342-35278129_-1_2_ORF2
Adult_Retina_bRP_Elite_64	GAPEPAQTQPQPQPQPAAPEGPEQPR	233906	GAPEPAQTQPQPQPQPAAPEGPEQPR	GAPEPAQTQPQPQPQPAAPEGPEQPR	GAPEPAQTQPQPQPQPAAPEGPEQPR	0	0	1.081e-05	1.09293e-06	7.44836e-08	2.137e-05				2	2	22252.8	175464	1.19835	genlncRNA_ENST00000424358_20_35277150-35278129_-1_1_ORF1,genlncRNA_ENST00000435366_20_35276345-35278027_-1_2_ORF1,genlncRNA_ENST00000456790_20_35277342-35278129_-1_2_ORF2
Adult_Urinarybladder_bRP_Elite_71	GAPEPAQTQPQPQPQPAAPEGPEQPR	222047	GAPEPAQTQPQPQPQPAAPEGPEQPR	GAPEPAQTQPQPQPQPAAPEGPEQPR	GAPEPAQTQPQPQPQPAAPEGPEQPR	0	0	0	2.77615e-06	5.66572e-06	1.645e-06				3	3	39006.8	179997	2.20456	genlncRNA_ENST00000424358_20_35277150-35278129_-1_1_ORF1,genlncRNA_ENST00000435366_20_35276345-35278027_-1_2_ORF1,genlncRNA_ENST00000456790_20_35277342-35278129_-1_2_ORF2
prostate	GAPEPAQTQPQPQPQPAAPEGPEQPR	239119	GAPEPAQTQPQPQPQPAAPEGPEQPR	GAPEPAQTQPQPQPQPAAPEGPEQPR	GAPEPAQTQPQPQPQPAAPEGPEQPR	0	0	0	4.93825e-05	3.81151e-06	1.141e-08				3	3	23226.3	67362.7	3.0243	genlncRNA_ENST00000424358_20_35277150-35278129_-1_1_ORF1,genlncRNA_ENST00000435366_20_35276345-35278027_-1_2_ORF1,genlncRNA_ENST00000456790_20_35277342-35278129_-1_2_ORF2
Adult_Gallbladder_bRP_Elite_53	GAPEPAQTQPQPQPQPAAPEGPEQPR	208339	GAPEPAQTQPQPQPQPAAPEGPEQPR	GAPEPAQTQPQPQPQPAAPEGPEQPR	GAPEPAQTQPQPQPQPAAPEGPEQPR	1.43567e-05	0	0	6.3287e-05	2.75909e-06	5.862e-07				3	3	144719	501621	2.47629	genlncRNA_ENST00000424358_20_35277150-35278129_-1_1_ORF1,genlncRNA_ENST00000435366_20_35276345-35278027_-1_2_ORF1,genlncRNA_ENST00000456790_20_35277342-35278129_-1_2_ORF2
prostate	GAPEPAQTQPQPQPQPAAPEGPEQPR	289911	GAPEPAQTQPQPQPQPAAPEGPEQPR	GAPEPAQTQPQPQPQPAAPEGPEQPR	GAPEPAQTQPQPQPQPAAPEGPEQPR	1.00328e-05	0	0	6.86918e-05	7.63231e-08	1.449e-05				3	3	34393.7	110145	1.71104	genlncRNA_ENST00000424358_20_35277150-35278129_-1_1_ORF1,genlncRNA_ENST00000435366_20_35276345-35278027_-1_2_ORF1,genlncRNA_ENST00000456790_20_35277342-35278129_-1_2_ORF2
Fetal_Liver_bRP_Elite_22	GAPEPAQTQPQPQPQPAAPEGPEQPR	24723	EJAQDFKTDJR	GAPEPAQTQPQPQPQPAAPEGPEQPR	GAPEPAQTQPQPQPQPAAPEGPEQPR	0	0	0	8.50154e-05	8.08736e-06	4.331e-10	Glu->pyro-Glu (N-term E) [-18.01]			2	3	528502	197952	2.42412	genlncRNA_ENST00000424358_20_35277150-35278129_-1_1_ORF1,genlncRNA_ENST00000435366_20_35276345-35278027_-1_2_ORF1,genlncRNA_ENST00000456790_20_35277342-35278129_-1_2_ORF2
Adult_Testis_bRP_Elite_68	GAPEPAQTQPQPQPQPAAPEGPEQPR	204873	GAPEPAQTQPQPQPQPAAPEGPEQPR	GAPEPAQTQPQPQPQPAAPEGPEQPR	GAPEPAQTQPQPQPQPAAPEGPEQPR	1.41775e-05	0	0	0.000376284	1.05232e-06	0.0002027				2	2	24338.8	211475	1.92662	genlncRNA_ENST00000424358_20_35277150-35278129_-1_1_ORF1,genlncRNA_ENST00000435366_20_35276345-35278027_-1_2_ORF1,genlncRNA_ENST00000456790_20_35277342-35278129_-1_2_ORF2
Adult_CD8Tcells_bRP_Elite_77	GAPEPAQTQPQPQPQPAAPEGPEQPR	209007	GAPEPAQTQPQPQPQPAAPEGPEQPR	GAPEPAQTQPQPQPQPAAPEGPEQPR	GAPEPAQTQPQPQPQPAAPEGPEQPR	0.000392115	0	1.159e-05	0.00357492	1.90942e-07	0.0001629				3	3	79867.2	144137	1.06472	genlncRNA_ENST00000424358_20_35277150-35278129_-1_1_ORF1,genlncRNA_ENST00000435366_20_35276345-35278027_-1_2_ORF1,genlncRNA_ENST00000456790_20_35277342-35278129_-1_2_ORF2
Adult_Rectum_bRP_Elite_84	GAPEPAQTQPQPQPQPAAPEGPEQPR	161233	GAPEPAQTQPQPQPQPAAPEGPEQPR	GAPEPAQTQPQPQPQPAAPEGPEQPR	GAPEPAQTQPQPQPQPAAPEGPEQPR	0.00292084	0	8.138e-05	0.0621134	5.26712e-06	0.0005689				2	2	24315.7	293457	1.70563	genlncRNA_ENST00000424358_20_35277150-35278129_-1_1_ORF1,genlncRNA_ENST00000435366_20_35276345-35278027_-1_2_ORF1,genlncRNA_ENST00000456790_20_35277342-35278129_-1_2_ORF2
Adult_CD8Tcells_bRP_Elite_77	GAPEPAQTQPQPQPQPAAPEGPEQPR	209018	X	GAPEPAQTQPQPQPQPAAPEGPEQPR	GAPEPAQTQPQPQPQPAAPEGPEQPR	-	0	0.000146	-	2.19088e-07	0.0008168					2		89723.9	0.780228	genlncRNA_ENST00000424358_20_35277150-35278129_-1_1_ORF1,genlncRNA_ENST00000435366_20_35276345-35278027_-1_2_ORF1,genlncRNA_ENST00000456790_20_35277342-35278129_-1_2_ORF2
pancreas	GFAFVTFDNHDSVEKTVJQK	218515	GFAFVTFDNHDSVEKTVJQK	GFAFVTFDDHDSVDKJVJQK	GFAFVTFDNHDSVEKTVJQK	0.000131082	0	1.305e-05	0.000852514	1.0932e-07	0.0002888				3	3	118010	290186	1.75058	genpseudogene_ENST00000440547_2_174310015-174310974_-1_1_ORF2,yalePseudo_PGOHUM00000240435_2_175174746-175175702_-1_1_ORF2
Fetal_Testis_bRP_Elite_26	GFAFVTFDNHDSVEKTVJQK	388088	GFAFVTFDNHDSVEKTVJQK	X	GFAFVTFDNHDSVEKTVJQK	7.16492e-05	-	0	0.00142094	-	2.741e-06	Acetyl (N-term) [42.01]		Acetyl (N-term) [42.01]	3	3	2.15131e+06	987518	2.02101	genpseudogene_ENST00000440547_2_174310015-174310974_-1_1_ORF2,yalePseudo_PGOHUM00000240435_2_175174746-175175702_-1_1_ORF2
thyroid_gland	GFAFVTFDNHDSVEKTVJQK	377608	GFAFVTFDNHDSVEKTVJQK	GFAFVTFDDHDSVDKJVJQK	GFAFVTFDNHDSVEKTVJQK	0.000145529	0	0	0.00142311	8.69822e-09	0.0007253				3	3	468669	338533	1.48253	genpseudogene_ENST00000440547_2_174310015-174310974_-1_1_ORF2,yalePseudo_PGOHUM00000240435_2_175174746-175175702_-1_1_ORF2
Fetal_Heart_bRP_Elite_19	GFAFVTFDNHDSVEKTVJQK	348194	GFAFVTFDNHDSVEKTVJQK	X	GFAFVTFDNHDSVEKTVJQK	6.79752e-05	-	0	0.00178829	-	4.852e-07				3	3	443609	81789.5	1.9908	genpseudogene_ENST00000440547_2_174310015-174310974_-1_1_ORF2,yalePseudo_PGOHUM00000240435_2_175174746-175175702_-1_1_ORF2
cervix_uteri	GFAFVTFDNHDSVEKTVJQK	33149	GFAFVTFDNHDSVEKTVJQK	GFAFVTFDDHDSVDKJVJQK	GFAFVTFDNHDSVEKTVJQK	0.000340823	0	1.025e-05	0.00188625	1.71552e-06	0.0003784				3	3	264298	227828	1.89313	genpseudogene_ENST00000440547_2_174310015-174310974_-1_1_ORF2,yalePseudo_PGOHUM00000240435_2_175174746-175175702_-1_1_ORF2
thyroid_gland	GFAFVTFDNHDSVEKTVJQK	137527	GFAFVTFDNHDSVEKTVJQK	GFAFVTFDDHDSVDKJVJQK	GFAFVTFDNHDSVEKTVJQK	0.000217827	0	0	0.00197637	9.78744e-10	0.001139				3	3	322405	264904	1.62301	genpseudogene_ENST00000440547_2_174310015-174310974_-1_1_ORF2,yalePseudo_PGOHUM00000240435_2_175174746-175175702_-1_1_ORF2
stomach	GFAFVTFDNHDSVEKTVJQK	141883	GFAFVTFDNHDSVEKTVJQK	GFAFVTFDNHDSVDKJVJQK	GFAFVTFDNHDSVEKTVJQK	0.000208587	1.44917e-05	2.519e-05	0.00207875	6.29559e-05	0.000211		Deamidated (NQ) [0.98]		3	3	166806	221826	1.45107	genpseudogene_ENST00000440547_2_174310015-174310974_-1_1_ORF2,yalePseudo_PGOHUM00000240435_2_175174746-175175702_-1_1_ORF2
cardia	GFAFVTFDNHDSVEKTVJQK	41616	GFAFVTFDNHDSVEKTVJQK	GFAFVTFDNHDSVDKJVJQK	GFAFVTFDNHDSVEKTVJQK	0.000281708	0	0.001022	0.00319393	2.08404e-05	0.0008132		Deamidated (NQ) [0.98]		3	3	78915	67924.1	1.80026	genpseudogene_ENST00000440547_2_174310015-174310974_-1_1_ORF2,yalePseudo_PGOHUM00000240435_2_175174746-175175702_-1_1_ORF2
Fetal_Testis_bRP_Elite_26	GFAFVTFDNHDSVEKTVJQK	389029	GFAFVTFDNHDSVEKTVJQK	X	GFAFVTFDNHDSVEKTVJQK	0.000190911	-	0	0.00390431	-	1.559e-07	Acetyl (N-term) [42.01]		Acetyl (N-term) [42.01]	3	3	1.30161e+06	91149.7	2.41442	genpseudogene_ENST00000440547_2_174310015-174310974_-1_1_ORF2,yalePseudo_PGOHUM00000240435_2_175174746-175175702_-1_1_ORF2
thyroid_gland	GFAFVTFDNHDSVEKTVJQK	88085	GFAFVTFDNHDSVEKTVJQK	GFAFVTFDDHDSVDKJVJQK	GFAFVTFDNHDSVEKTVJQK	0.00057186	0	0	0.00477744	1.79594e-06	0.0007741				3	3	159501	156009	1.75113	genpseudogene_ENST00000440547_2_174310015-174310974_-1_1_ORF2,yalePseudo_PGOHUM00000240435_2_175174746-175175702_-1_1_ORF2
tube	GFAFVTFDNHDSVEKTVJQK	153590	GFAFVTFDNHDSVEKTVJQK	VJFVYJKATDFCKPJFQK	GFAFVTFDNHDSVEKTVJQK	0.000485314	0.182715	0.0003496	0.00521716	1	0.001301		[57.02],Carbamidomethyl (N-term) [57.02],Deamidated (NQ) [0.98]		3	3	637442	318468	2.27693	genpseudogene_ENST00000440547_2_174310015-174310974_-1_1_ORF2,yalePseudo_PGOHUM00000240435_2_175174746-175175702_-1_1_ORF2
Fetal_Testis_bRP_Elite_26	GFAFVTFDNHDSVEKTVJQK	389977	GFAFVTFDNHDSVEKTVJQK	YJMKDJCTNVSYNYJJQK	GFAFVTFDNHDSVEKTVJQK	0.000233457	0.21505	0	0.00532846	1	7.691e-07	Acetyl (N-term) [42.01]	[57.02],Carbamidomethyl (N-term) [57.02]	Acetyl (N-term) [42.01]	3	3	1.07143e+06	343482	2.04136	genpseudogene_ENST00000440547_2_174310015-174310974_-1_1_ORF2,yalePseudo_PGOHUM00000240435_2_175174746-175175702_-1_1_ORF2
Fetal_Testis_bRP_Elite_26	GFAFVTFDNHDSVEKTVJQK	389209	GFAFVTFDNHDSVEKTVJQK	X	GFAFVTFDNHDSVEKTVJQK	0.000262055	-	0	0.00620329	-	9.943e-07	Acetyl (N-term) [42.01]		Acetyl (N-term) [42.01]	3	3	1.50803e+06	496832	2.28678	genpseudogene_ENST00000440547_2_174310015-174310974_-1_1_ORF2,yalePseudo_PGOHUM00000240435_2_175174746-175175702_-1_1_ORF2
Fetal_Gut_bRP_Elite_17	GFAFVTFDNHDSVEKTVJQK	267335	GFAFVTFDNHDSVEKTVJQK	GFAFVTFDDHDSVDKJVJQK	GFAFVTFDNHDSVEKTVJQK	0.00047002	0	0	0.0075383	3.60636e-05	0.000725				3	3	287612	289262	1.86872	genpseudogene_ENST00000440547_2_174310015-174310974_-1_1_ORF2,yalePseudo_PGOHUM00000240435_2_175174746-175175702_-1_1_ORF2
Fetal_Testis_bRP_Elite_26	GFAFVTFDNHDSVEKTVJQK	387135	GFAFVTFDNHDSVEKTVJQK	X	GFAFVTFDNHDSVEKTVJQK	0.000370906	-	0	0.00754153	-	9.718e-07	Acetyl (N-term) [42.01]		Acetyl (N-term) [42.01]	3	3	3823868	2.24147e+06	1.9932	genpseudogene_ENST00000440547_2_174310015-174310974_-1_1_ORF2,yalePseudo_PGOHUM00000240435_2_175174746-175175702_-1_1_ORF2
Fetal_Testis_bRP_Elite_26	GFAFVTFDNHDSVEKTVJQK	391150	GFAFVTFDNHDSVEKTVJQK	X	GFAFVTFDNHDSVEKTVJQK	0.000377814	-	0	0.00757953	-	4.506e-07	Acetyl (N-term) [42.01]		Acetyl (N-term) [42.01]	3	3	921361	51757.3	2.36181	genpseudogene_ENST00000440547_2_174310015-174310974_-1_1_ORF2,yalePseudo_PGOHUM00000240435_2_175174746-175175702_-1_1_ORF2
thyroid_gland	GFAFVTFDNHDSVEKTVJQK	40914	GFAFVTFDNHDSVEKTVJQK	GFAFVTFDNHDSVDKJVJQK	GFAFVTFDNHDSVEKTVJQK	0.000857358	0	0	0.00763445	2.10519e-10	0.001158		Deamidated (NQ) [0.98]		3	3	498244	280690	1.76704	genpseudogene_ENST00000440547_2_174310015-174310974_-1_1_ORF2,yalePseudo_PGOHUM00000240435_2_175174746-175175702_-1_1_ORF2
pancreas	GFAFVTFDNHDSVEKTVJQK	218838	GFAFVTFDNHDSVEKTVJQK	GFAFVTFDNHDSVEKTVJQK	GFAFVTFDNHDSVEKTVJQK	0.00294694	0.000572067	0.000586	0.0320136	0.00643481	0.002256				3	3	114860	145338	1.38043	genpseudogene_ENST00000440547_2_174310015-174310974_-1_1_ORF2,yalePseudo_PGOHUM00000240435_2_175174746-175175702_-1_1_ORF2
colon	GFAFVTFDNHDSVEKTVJQK	136051	X	GFAFVTFDNHDSVEKTVJQK	GFAFVTFDNHDSVEKTVJQK	-	9.74345e-05	0.001859	-	0.00023041	0.001519					3		299515	1.27253	genpseudogene_ENST00000440547_2_174310015-174310974_-1_1_ORF2,yalePseudo_PGOHUM00000240435_2_175174746-175175702_-1_1_ORF2
Fetal_Testis_Gel_Velos_27	GFGFVTYATMEEVDAAMNARPHK	59242	GFGFVTYATMEEVDAAMNARPHK	GFGFVTYATMEEVDAAMNARPHK	GFGFVTYATMEEVDAAMNARPHK	4.14798e-05	5.43401e-05	0	0.000510298	0.000122955	4.762e-05				3	3	758326	272291	1.70147	Augustus2_AUGUSTUS00000077113_3_148166733-148167296_-1,genpseudogene_ENST00000484852_3_148166344-148167298_-1_3_ORF1,yalePseudo_PGOHUM00000237807_3_147884126-147885083_-1_1_ORF1
Fetal_Brain_Gel_Velos_16	GFGFVTYATMEEVDAAMNARPHK	149295	GFGFVTYATMEEVDAAMNARPHK	GFGFVTYATMEEVDAAMNARPHK	GFGFVTYATMEEVDAAMNARPHK	0.0016959	0.000255762	0	0.055879	0.00652641	0.0001089				4	4	745448	301123	1.54707	Augustus2_AUGUSTUS00000077113_3_148166733-148167296_-1,genpseudogene_ENST00000484852_3_148166344-148167298_-1_3_ORF1,yalePseudo_PGOHUM00000237807_3_147884126-147885083_-1_1_ORF1
Adult_Bcells_Gel_Elite_76	GFGFVTYATMEEVDAAMNARPHK	275672	X	GFGFVTYATMEEVDAAMNARPHK	GFGFVTYATMEEVDAAMNARPHK	-	0.000317761	0.0001245	-	0.00337753	0.0007488					4		1355796	1.39736	Augustus2_AUGUSTUS00000077113_3_148166733-148167296_-1,genpseudogene_ENST00000484852_3_148166344-148167298_-1_3_ORF1,yalePseudo_PGOHUM00000237807_3_147884126-147885083_-1_1_ORF1
Adult_CD8Tcells_Gel_Elite_44	GFNGJTVPHGJGDJTJMVEGK	129264	GFNGJTVPHGJGDJTJMVEGK	X	GFNGJTVPHGJGDJTJMVEGK	0.000344425	-	0.0006339	0.00432593	-	0.003696	Oxidation (M) [15.99]		Oxidation (M) [15.99]	3	3	167756	339472	1.51077	calCuffs_CUFF.144415.1_7_133757102-133760615_1_3_ORF28,calCuffs_CUFF.144415.2_7_133757102-133802372_1_2_ORF32
Adult_NKcells_Gel_Elite_78	GFQJTHSJGAGTESGMGTJJJSK	344360	GFQJTHSJGAGTESGMGTJJJSK	GFQJTHSJGAGTESGMGTJJJSK	GFQJTHSJGAGTESGMGTJJJSK	9.85016e-05	0.0023658	4.351e-05	0.000878206	0.0398357	0.0001002				3	3	284741	755888	1.43901	genpseudogene_ENST00000445286_12_38201566-38203792_1_2_ORF2
Adult_Retina_bRP_Elite_64	GGDFGGRSSGPYGGGGQYFAK	109240	GGDFGGRSSGPYGGGGQYFAK	GGNFGGRSSGPYGGGGQYFAK	GGDFGGRSSGPYGGGGQYFAK	0	0	0	7.29193e-16	7.9059e-06	2.816e-06				2	2	827162	1.753e+06	2.98881	genpseudogene_ENST00000394002_1_58048175-58049291_-1_1_ORF11
Adult_Retina_Gel_Velos_5	GGDFGGRSSGPYGGGGQYFAK	117623	GGDFGGRSSGPYGGGGQYFAK	GGNFGGRSSGPYGGGGQYFAK	GGDFGGRSSGPYGGGGQYFAK	0	0	0	7.36031e-16	1.23766e-08	1.671e-06				2	2	69833.1	22439.5	2.16591	genpseudogene_ENST00000394002_1_58048175-58049291_-1_1_ORF11
Adult_Retina_Gel_Velos_5	GGDFGGRSSGPYGGGGQYFAK	123978	GGDFGGRSSGPYGGGGQYFAK	GGNFGGRSSGPYGGGGQYFAK	GGDFGGRSSGPYGGGGQYFAK	0	0	0	7.36031e-16	2.86457e-09	6.52e-07		Deamidated (NQ) [0.98]		2	2	98823.6	65731.9	2.50378	genpseudogene_ENST00000394002_1_58048175-58049291_-1_1_ORF11
Adult_Retina_Gel_Velos_5	GGDFGGRSSGPYGGGGQYFAK	130328	GGDFGGRSSGPYGGGGQYFAK	GGDFGGRSSGPYGGGGQYFAK	GGDFGGRSSGPYGGGGQYFAK	0	0	0	7.36031e-16	4.00586e-10	5.327e-07				2	2	117171	25774	2.42726	genpseudogene_ENST00000394002_1_58048175-58049291_-1_1_ORF11
Adult_Retina_Gel_Velos_5	GGDFGGRSSGPYGGGGQYFAK	130330	GGDFGGRSSGPYGGGGQYFAK	GGDFGGRSSGPYGGGGQYFAK	GGDFGGRSSGPYGGGGQYFAK	0	0	0	3.30421e-14	2.00127e-09	3.109e-06				3	3	124032	23115.7	2.16208	genpseudogene_ENST00000394002_1_58048175-58049291_-1_1_ORF11
Adult_Retina_bRP_Elite_64	GGDFGGRSSGPYGGGGQYFAK	130706	GGDFGGRSSGPYGGGGQYFAK	GGNFGGRSSGPYGGGGQYFAK	GGDFGGRSSGPYGGGGQYFAK	0	0	0	1.06958e-13	7.94146e-06	7.204e-06		Deamidated (NQ) [0.98]		2	2	570233	1.10915e+06	2.74321	genpseudogene_ENST00000394002_1_58048175-58049291_-1_1_ORF11
Adult_Retina_bRP_Elite_64	GGDFGGRSSGPYGGGGQYFAK	90097	GGDFGGRSSGPYGGGGQYFAK	GGNFGGRSSGPYGGGGQYFAK	GGDFGGRSSGPYGGGGQYFAK	0	0	0	5.53516e-13	1.53119e-06	4.732e-06				2	2	443724	747139	3.01581	genpseudogene_ENST00000394002_1_58048175-58049291_-1_1_ORF11
Adult_Retina_bRP_Elite_64	GGDFGGRSSGPYGGGGQYFAK	109390	GGDFGGRSSGPYGGGGQYFAK	GGNFGGRSSGPYGGGGQYFAK	GGDFGGRSSGPYGGGGQYFAK	0	6.47667e-05	1.757e-05	4.80973e-09	0.000342065	4.603e-05				2	2	232425	1.75729e+06	2.46993	genpseudogene_ENST00000394002_1_58048175-58049291_-1_1_ORF11
Adult_Retina_bRP_Elite_64	GGDFGGRSSGPYGGGGQYFAK	109262	GGDFGGRSSGPYGGGGQYFAK	GGNFGGRSSGPYGGGGQYFAK	GGDFGGRSSGPYGGGGQYFAK	9.577e-06	1.96587e-05	3.586e-05	3.82028e-05	7.07598e-05	0.0001032				3	3	971494	1.44789e+06	1.62404	genpseudogene_ENST00000394002_1_58048175-58049291_-1_1_ORF11
ovary_LysC	GGDFGGRSSGPYGGGGQYFAK	24584	GGDFGGRSSGPYGGGGQYFAK	GGDFGGRSSGPYGGGGQYFAK	NSCFGNPTCJJQNNJPK	0.00101919	3.40985e-05	0.893	0.00512164	0.000247274	1			Acetyl (N-term) [42.01], [57.02], [57.02],Deamidation (NQ) [0.98],Deamidation (NQ) [0.98],Deamidation (NQ) [0.98]	3	3	512837	277232	0.934017	genpseudogene_ENST00000394002_1_58048175-58049291_-1_1_ORF11
Adult_Bcells_Gel_Elite_76	GGGGPGJGJHQGGJR	137748	GGGGPGJGJHQGGJR	TEJWJCVQJR	GGGGPGJGJHQGGJR	0.000781944	0.0201328	8.992e-05	0.00852339	0.284002	0.000579	Acetyl (N-term) [42.01]	[57.02],Carbamidomethyl (N-term) [57.02]	Acetyl (N-term) [42.01]	3	3	630887	510732	2.27461	gen5'UTR_ENST00000330271_20_33666498-33667497_1_1_ORF5
Fetal_Testis_bRP_Elite_26	GJAVJQVSJJJDYDJPTNRENYJHR	293264	GJAVJQVSJJJDYDJPTNRENYJHR	X	GJAVJQVSJJJDYDJPTNRENYJHR	1.75103e-05	-	5.287e-06	0.000281906	-	0.0001612	Acetyl (N-term) [42.01]		Acetyl (N-term) [42.01]	4	4	1279119	1.51713e+06	1.542	genpseudogene_ENST00000576035_17_2586330-2587866_-1_1_ORF8
Adult_Testis_bRP_Elite_68	GJGEEEGEQAAGJAAAPGGGNAEEDSEJR	208786	GJGEEEGEQAAGJAAAPGGGNAEEDSEJR	GJGEEEGEQAAGJAAAPGGGNAEEDSEJR	GJGEEEGEQAAGJAAAPGGGNAEEDSEJR	0.0035956	0.000569731	0.0004436	0.0993679	0.00903745	0.001777				2	2	38497.2	644103	1.12604	Augustus2_AUGUSTUS00000066097_X_119073226-119075081_1,Augustus_AUGUSTUS00000066097_AL772284_5_139139-140994_1,ensBodymap_RNASEQT00000156806_X_118206954-118209075_1,genpseudogene_ENST00000620151_X_119073226-119075081_1_1_ORF1,mitSBM_testes_X_118207123-118210991_1_1_ORF1
Adult_Ovary_Gel_Elite_58	GJSWGPEGJJQVR	125483	GJSWGPEGJJQVR	GJSWGPEGJJQVR	GJSWGPEGJJQVR	0	0	5.43e-05	5.53008e-15	6.21395e-05	0.0007645				2	2	246241	290690	1.0416	ensBodymap_RNASEQT00000072692_X_152662364-152664307_-1
Adult_Testis_bRP_Elite_68	GJSWGPEGJJQVR	353268	GJSWGPEGJJQVR	GJSWGPEGJJQVR	GJSWGPEGJJQVR	0	0	0.0006727	5.51156e-14	4.4214e-05	0.001993				2	2	169128	334467	2.00851	ensBodymap_RNASEQT00000072692_X_152662364-152664307_-1
Adult_Testis_bRP_Elite_68	GJSWGPEGJJQVR	368845	GJSWGPEGJJQVR	GJSWGPEGJJQVR	GJSWGPEGJJQVR	0	0	9.964e-05	2.60447e-12	6.52717e-05	0.0009274				2	2	564688	1.27668e+06	2.03778	ensBodymap_RNASEQT00000072692_X_152662364-152664307_-1
Adult_Ovary_Gel_Elite_58	GJSWGPEGJJQVR	125597	GJSWGPEGJJQVR	GJSWGPEGJJQVR	X	0	6.39284e-05	-	9.00481e-11	0.000166126	-				2		104180			ensBodymap_RNASEQT00000072692_X_152662364-152664307_-1
Adult_CD8Tcells_bRP_Elite_77	GJVJHHPAEEQPYR	71041	GJVJHHPAEEQPYR	GJVJHHPAEEQPYR	GJVJHHPAEEQPYR	0.00087073	0	0.00151	0.0123316	1.82059e-05	0.004505				3	3	919372	519223	1.38166	Augustus2_AUGUSTUS00000075370_7_150407612-150408223_1,Augustus_AUGUSTUS00000075370_AC073111_8_27687-28298_1
Adult_CD4Tcells_Gel_Velos_30	GPTJJSAFPR	234993	GPTJJSAFPR	GPTJJSAFPR	GPTJJSAFPR	0.000317382	0.000182317	0.00197	0.00352591	0.00464929	0.008569				2	2	14676	12418.8	1.6649	gen5'UTR_ENST00000339948_1_182058011-182061712_-1_3_ORF2
Adult_Retina_Gel_Velos_5	GTGSGMGTJJSKJ	97710	GTGSGMGTJJSKJ	GTGSGMGTJJSKJ	GTGSGMGTJJSKJ	0	0.000794339	0.0007345	8.43785e-09	0.0165748	0.002908				2	2	80590.6	21787.8	1.35336	genpseudogene_ENST00000405234_6_39992815-40000233_1_3_ORF6
Adult_Retina_bRP_Elite_64	GTGSGMGTJJSKJ	236559	GTGSGMGTJJSKJ	GTGSGMGTJJSKJ	GTGSGMGTJJSKJ	9.577e-06	0.000974316	0.001197	1.90451e-06	0.0166105	0.004788				2	2	261088	519978	2.03322	genpseudogene_ENST00000405234_6_39992815-40000233_1_3_ORF6
Fetal_Brain_bRP_Elite_15	GTGSGMGTJJSKJ	234528	GTGSGMGTJJSKJ	GTGSGMGTJJSKJ	GTGSGMGTJJSKJ	0	0.00783479	0.001198	7.98436e-06	0.124172	0.003138				2	2	232010	146909	1.87336	genpseudogene_ENST00000405234_6_39992815-40000233_1_3_ORF6
Fetal_Brain_bRP_Elite_15	GTGSGMGTJJSKJ	306439	GTGSGMGTJJSKJ	GTGSGMGTJJSKJ	GTGSGMGTJJSKJ	2.90319e-05	0.010263	0.0008824	0.000152934	0.151852	0.002513	Oxidation (M) [15.99]	Oxidation (M) [15.99]	Oxidation (M) [15.99]	2	2	514201	449688	2.09883	genpseudogene_ENST00000405234_6_39992815-40000233_1_3_ORF6
Fetal_Brain_bRP_Elite_15	GTGSGMGTJJSKJ	231685	GTGSGMGTJJSKJ	GTGSGMGTJJSKJ	GTGSGMGTJJSKJ	2.90319e-05	0.0135737	0.001018	0.000174463	0.189825	0.002837	Oxidation (M) [15.99]	Oxidation (M) [15.99]	Oxidation (M) [15.99]	2	2	510944	319915	1.93661	genpseudogene_ENST00000405234_6_39992815-40000233_1_3_ORF6
Fetal_Heart_bRP_Elite_19	GTGSGMGTJJSKJ	103930	GTGSGMGTJJSKJ	GTGSGMGTJJSKJ	GTGSGMGTJJSKJ	6.07457e-05	0.0130297	0.001089	0.00143957	0.492818	0.007188	Oxidation (M) [15.99]	Oxidation (M) [15.99]	Oxidation (M) [15.99]	2	2	732820	910811	1.62645	genpseudogene_ENST00000405234_6_39992815-40000233_1_3_ORF6
heart-04	GVJDDJNJSJQK	105881	GVJDDJNJSJQK	GVJDDJNJSJQK	X	0.000208776	0.000995444	-	0.00233363	0.00985101	-				2		2486.12			calCuffs_CUFF.37170.6_12_133000571-133016085_-1_1_ORF8
anus	GVJGGSVPK	20353	GVJGGSVPK	GVJGGSVPK	GVJGGSVPK	0.000853811	0.0011135	0.03096	0.00767405	0.00990043	0.2442				2	2	657867	541938	1.53617	gen5'UTR_ENST00000425206_7_103344266-103347711_1_3_ORF1
Adult_Platelets_Gel_Elite_48	HPPEAYJJTMJSNR	284489	HPPEAYJJTMJSNR	HPPEAYJJTMJSNR	HPPEAYJJTMJSNR	0.000344318	0.000283779	0.0001277	0.00284061	0.00392106	0.0008774				3	3	772090	506291	2.16348	genlncRNA_ENST00000456519_2_104936411-105038496_-1_3_ORF5
Adult_Platelets_Gel_Elite_48	HPPEAYJJTMJSNR	22148	HPPEAYJJTMJSNR	HPPEAYJJTMJSNR	HPPEAYJJTMJSNR	0.000408898	0.000390849	0.0003655	0.00322188	0.00480517	0.001939				3	3	2795092	2.57872e+06	1.98702	genlncRNA_ENST00000456519_2_104936411-105038496_-1_3_ORF5
Adult_Platelets_Gel_Elite_48	HPPEAYJJTMJSNR	43262	HPPEAYJJTMJSNR	HPPEAYJJTMJSNR	HPPEAYJJTMJSNR	0.000590267	0.000390849	0.0004164	0.00605016	0.00489754	0.002257				3	3	432316	450210	1.92427	genlncRNA_ENST00000456519_2_104936411-105038496_-1_3_ORF5
Adult_Platelets_Gel_Elite_48	HPPEAYJJTMJSNR	182016	HPPEAYJJTMJSNR	HPPEAYJJTMJSNR	HPPEAYJJTMJSNR	0.000910008	0.000563876	5.811e-05	0.0119455	0.00705038	0.0006253				3	3	471520	470415	2.11124	genlncRNA_ENST00000456519_2_104936411-105038496_-1_3_ORF5
Adult_Retina_bRP_Elite_64	HPPQPQPQPQPQPQPEPSPWGPJDDVR	74289	HPPQPQPQPQPQPQPEPSPWGPJDDVR	HPPQPQPQPQPQPQPEPSPWGPJDDVR	HPPQPQPQPQPQPQPEPSPWGPJDDVR	0	0	0	9.75499e-08	2.90739e-07	2.039e-07				3	3	186642	279129	2.10025	genlncRNA_ENST00000424358_20_35277150-35278129_-1_1_ORF1,genlncRNA_ENST00000435366_20_35276345-35278027_-1_2_ORF1,genlncRNA_ENST00000456790_20_35277342-35278129_-1_2_ORF2
prostate	HPPQPQPQPQPQPQPEPSPWGPJDDVR	293947	HPPQPQPQPQPQPQPEPSPWGPJDDVR	HPPQPQPQPQPQPQPEPSPWGPJDDVR	HPPQPQPQPQPQPQPEPSPWGPJDDVR	0	0	0	2.5445e-07	2.31148e-12	6.974e-09				3	3	101724	71316.6	2.2485	genlncRNA_ENST00000424358_20_35277150-35278129_-1_1_ORF1,genlncRNA_ENST00000435366_20_35276345-35278027_-1_2_ORF1,genlncRNA_ENST00000456790_20_35277342-35278129_-1_2_ORF2
Adult_Retina_bRP_Elite_64	HPPQPQPQPQPQPQPEPSPWGPJDDVR	74402	HPPQPQPQPQPQPQPEPSPWGPJDDVR	HPPQPQPQPQPQPQPEPSPWGPJDDVR	HPPQPQPQPQPQPQPEPSPWGPJDDVR	0	0	0	7.8584e-07	7.19554e-07	5.102e-06				3	3	284837	614249	1.87864	genlncRNA_ENST00000424358_20_35277150-35278129_-1_1_ORF1,genlncRNA_ENST00000435366_20_35276345-35278027_-1_2_ORF1,genlncRNA_ENST00000456790_20_35277342-35278129_-1_2_ORF2
Adult_Spinalcord_bRP_Elite_66	HPPQPQPQPQPQPQPEPSPWGPJDDVR	76325	HPPQPQPQPQPQPQPEPSPWGPJDDVR	HPPQPQPQPQPQPQPEPSPWGPJDDVR	HPPQPQPQPQPQPQPEPSPWGPJDDVR	1.08337e-05	0	0	5.23777e-05	7.42696e-08	6.043e-08				3	3	129807	227311	2.08198	genlncRNA_ENST00000424358_20_35277150-35278129_-1_1_ORF1,genlncRNA_ENST00000435366_20_35276345-35278027_-1_2_ORF1,genlncRNA_ENST00000456790_20_35277342-35278129_-1_2_ORF2
Adult_Urinarybladder_bRP_Elite_71	HPPQPQPQPQPQPQPEPSPWGPJDDVR	74468	HPPQPQPQPQPQPQPEPSPWGPJDDVR	HPPQPQPQPQPQPQPEPSPWGPJDDVR	HPPQPQPQPQPQPQPEPSPWGPJDDVR	9.85184e-06	0	0	0.000130114	4.88124e-07	3.596e-06				3	3	69024.1	196038	2.07324	genlncRNA_ENST00000424358_20_35277150-35278129_-1_1_ORF1,genlncRNA_ENST00000435366_20_35276345-35278027_-1_2_ORF1,genlncRNA_ENST00000456790_20_35277342-35278129_-1_2_ORF2
adrenal_gland	HPPQPQPQPQPQPQPEPSPWGPJDDVR	358807	HPPQPQPQPQPQPQPEPSPWGPJDDVR	HPPQPQPQPQPQPQPEPSPWGPJDDVR	X	0.000178292	0	-	0.00123793	3.42736e-06	-				3		91548			genlncRNA_ENST00000424358_20_35277150-35278129_-1_1_ORF1,genlncRNA_ENST00000435366_20_35276345-35278027_-1_2_ORF1,genlncRNA_ENST00000456790_20_35277342-35278129_-1_2_ORF2
Fetal_Liver_bRP_Elite_22	HPPQPQPQPQPQPQPEPSPWGPJDDVR	277978	X	HPPQPQPQPQPQPQPEPSPWGPJDDVR	HPPQPQPQPQPQPQPEPSPWGPJDDVR	-	0	0	-	1.54278e-06	1.88e-07					3		224688	1.31908	genlncRNA_ENST00000424358_20_35277150-35278129_-1_1_ORF1,genlncRNA_ENST00000435366_20_35276345-35278027_-1_2_ORF1,genlncRNA_ENST00000456790_20_35277342-35278129_-1_2_ORF2
Adult_Urinarybladder_bRP_Elite_71	HQGVMVGJGQK	114708	HQGVMVGJGQK	HQGVMVGJGQK	HQGVMVGJGQK	0	5.31854e-05	0.0004097	6.14428e-10	0.000180031	0.002199				2	2	149576	368494	2.12503	genpseudogene_ENST00000567299_19_9518150-9519341_1_1_ORF1,yalePseudo_PGOHUM00000234490_19_9628826-9629997_1_1_ORF1
Adult_Rectum_bRP_Elite_84	HQGVMVGJGQK	80806	HQGVMVGJGQK	HQGVMVGJGQK	HQGVMVGJGQK	0	1.40687e-05	0.0004142	6.20614e-10	5.335e-05	0.002566				2	2	451727	530600	2.22996	genpseudogene_ENST00000567299_19_9518150-9519341_1_1_ORF1,yalePseudo_PGOHUM00000234490_19_9628826-9629997_1_1_ORF1
Adult_Gallbladder_bRP_Elite_53	HQGVMVGJGQK	111486	HQGVMVGJGQK	HQGVMVGJGQK	HQGVMVGJGQK	0	1.6697e-05	0.0001534	2.69075e-07	8.47258e-05	0.001281				2	2	187942	277441	2.07189	genpseudogene_ENST00000567299_19_9518150-9519341_1_1_ORF1,yalePseudo_PGOHUM00000234490_19_9628826-9629997_1_1_ORF1
Adult_CD8Tcells_bRP_Elite_77	HQGVMVGJGQK	102948	HQGVMVGJGQK	HQGVMVGJGQK	HQGVMVGJGQK	0	3.42448e-05	0.000332	5.41847e-07	0.000103569	0.001467				2	2	50727.7	121804	1.76211	genpseudogene_ENST00000567299_19_9518150-9519341_1_1_ORF1,yalePseudo_PGOHUM00000234490_19_9628826-9629997_1_1_ORF1
prostate	HQGVMVGJGQKDSYVGEDAQSK	374216	HQGVMVGJGQKDSYVGEDAQSK	X	HQGVMVGJGQKDSYVGEDAQSK	0.000131382	-	0.0001049	0.00152568	-	0.0008936	Acetyl (N-term) [42.01]		Acetyl (N-term) [42.01]	3	3	33320.4	213237	1.28103	genpseudogene_ENST00000567299_19_9518150-9519341_1_1_ORF1,yalePseudo_PGOHUM00000234490_19_9628826-9629997_1_1_ORF1
Adult_Testis_bRP_Elite_68	JAJQDAJNENSQJQESQK	92830	JAJQDAJNENSQJQESQK	JAJQDAJNENSQJQESQK	JAJQDAJNENSQJQESQK	0	0	0	7.50386e-16	2.74969e-06	1.027e-06				2	2	61546.3	221805	3.0183	genpseudogene_ENST00000318353_13_49890591-49892998_1_1_ORF1
ovary_LysC	JAMSAJVSGK	209552	JAMSAJVSGK	JAMSAJVSGK	X	0.000523673	0.000592987	-	0.00288876	0.00602751	-				2		554704			genlncRNA_ENST00000558411_15_69592129-69612890_1_2_ORF15
Adult_NKcells_Gel_Elite_78	JASDVJMGHVFEVSFADJQNDEVAFR	290696	JASDVJMGHVFEVSFADJQNDEVAFR	JASDVJMGHVFEVSFADJQNDEVAFR	JASDVJMGHVFEVSFADJQNDEVAFR	0.000170971	0.00181149	4.351e-05	0.00202288	0.0315409	8.076e-05	Oxidation (M) [15.99]	Oxidation (M) [15.99]	Oxidation (M) [15.99]	3	3	19949.6	123803	1.71827	genpseudogene_ENST00000450463_22_26422071-26423193_-1_1_ORF2,yalePseudo_PGOHUM00000246299_22_26818037-26819159_-1_1_ORF2
Adult_Frontalcortex_Gel_Elite_80	JATDKNDHHCVDFJETHYJNEQVK	305063	JATDKNDHHCVDFJETHYJNEQVK	JATDKNDHHCVDFJETHYJNEQVK	JATDKNDHHCVDFJETHYJNEQVK	4.89458e-05	9.9052e-05	7.018e-06	0.000428107	0.000341327	4.555e-06		[57.02]	[57.02]	3	3	237548	759320	1.3584	calCuffs_CUFF.46079.1_14_66367503-66368118_-1_2_ORF2,genpseudogene_ENST00000557194_14_65900932-65901451_-1_2_ORF3
Adult_Prostate_Gel_Elite_62	JATDKNDHHCVDFJETHYJNEQVK	328779	JATDKNDHHCVDFJETHYJNEQVK	JATDKNDHHCVDFJETHYJNEQVK	JATDKNDHHCVDFJETHYJNEQVK	4.69043e-05	0.000321743	0	0.000603576	0.004718	7.153e-05		[57.02]	[57.02]	4	4	261356	696339	2.16001	calCuffs_CUFF.46079.1_14_66367503-66368118_-1_2_ORF2,genpseudogene_ENST00000557194_14_65900932-65901451_-1_2_ORF3
Adult_Frontalcortex_Gel_Elite_80	JATDKNDHHCVDFJETHYJNEQVK	305046	JATDKNDHHCVDFJETHYJNEQVK	JATDKNDHHCVDFJETHYJNEQVK	JATDKNDHHCVDFJETHYJNEQVK	0.00363065	0.000281408	1.79e-05	0.0616301	0.00338394	0.0002933		[57.02]	[57.02]	4	4	591789	1.51331e+06	1.41731	calCuffs_CUFF.46079.1_14_66367503-66368118_-1_2_ORF2,genpseudogene_ENST00000557194_14_65900932-65901451_-1_2_ORF3
Adult_NKcells_Gel_Elite_78	JCYJPJDFEQEMAMVGSSSSJEK	246463	JCYJVJDFEQEMATAASSSSJEK	JCYJPJDFEQEMAMVGSSSSJEK	JCYJPJDFEQEMAMVGSSSSJEK	0.00116114	3.68723e-05	5.98e-05	0.0187101	0.000142048	0.0004277	Acetyl (N-term) [42.01]	[57.02]	[57.02]	3	3	319631	272500	1.51282	genpseudogene_ENST00000507366_5_80299678-80302847_-1_1_ORF6
Adult_CD8Tcells_bRP_Elite_77	JCYVTJDJDQEMATVASSSSJEK	234565	JCYVTJDJDQEMATVASSSSJEK	JCYVTJDJDQEMATVASSSSJEK	JCYVTJDJDQEMATVASSSSJEK	7.91361e-05	0.0124783	6.589e-05	0.001014	0.313807	0.000619	Oxidation (M) [15.99]	[57.02],Oxidation (M) [15.99]	[57.02],Oxidation (M) [15.99]	3	3	377073	1.01721e+06	1.0015	Augustus2_AUGUSTUS00000104641_1_77774279-77774638_-1,genpseudogene_ENST00000431536_1_77773865-77774864_-1_2_ORF3,yalePseudo_PGOHUM00000244074_1_78239553-78240564_-1_2_ORF3
Adult_Monocytes_bRP_Elite_33	JCYVTJDJDQEMATVASSSSJEK	206642	JCYVTJDJDQEMATVASSSSJEK	JCYVTJDJDQEMATVASSSSJEK	JCYVTJDJDQEMATVASSSSJEK	0.000165974	0.000180624	0.000293	0.00217816	0.00189479	0.001083	Oxidation (M) [15.99]	[57.02],Oxidation (M) [15.99]	[57.02],Oxidation (M) [15.99]	3	3	214389	351524	1.23996	Augustus2_AUGUSTUS00000104641_1_77774279-77774638_-1,genpseudogene_ENST00000431536_1_77773865-77774864_-1_2_ORF3,yalePseudo_PGOHUM00000244074_1_78239553-78240564_-1_2_ORF3
Adult_Rectum_bRP_Elite_84	JCYVTJDJDQEMATVASSSSJEK	195724	JCYVTJDJDQEMATVASSSSJEK	JCYVTJDJDQEMATVASSSSJEK	JCYVTJDJDQEMATVASSSSJEK	0.000180193	0.00102195	0.0001037	0.00275628	0.0198696	0.0007385	Oxidation (M) [15.99]	[57.02],Oxidation (M) [15.99]	[57.02],Oxidation (M) [15.99]	3	3	700975	78838	1.18569	Augustus2_AUGUSTUS00000104641_1_77774279-77774638_-1,genpseudogene_ENST00000431536_1_77773865-77774864_-1_2_ORF3,yalePseudo_PGOHUM00000244074_1_78239553-78240564_-1_2_ORF3
Adult_CD4Tcells_bRP_Elite_28	JCYVTJDJDQEMATVASSSSJEK	162977	JCYVTJDJDQEMATVASSSSJEK	JCYVTJDJDQEMATVASSSSJEK	JCYVTJDJDQEMATVASSSSJEK	0.000305854	0.000586491	0.0001723	0.00286457	0.0106236	0.001211	Oxidation (M) [15.99]	[57.02],Oxidation (M) [15.99]	[57.02],Oxidation (M) [15.99]	3	3	297591	544395	1.23309	Augustus2_AUGUSTUS00000104641_1_77774279-77774638_-1,genpseudogene_ENST00000431536_1_77773865-77774864_-1_2_ORF3,yalePseudo_PGOHUM00000244074_1_78239553-78240564_-1_2_ORF3
Adult_Urinarybladder_bRP_Elite_71	JCYVTJDJDQEMATVASSSSJEK	284565	JCYVTJDJDQEMATVASSSSJEK	JCYVTJDJDQEMATVASSSSJEK	JCYVTJDJDQEMATVASSSSJEK	0.000343907	4.77087e-05	2.296e-05	0.00509401	0.000139921	0.0001121	Oxidation (M) [15.99]	[57.02],Oxidation (M) [15.99]	[57.02],Oxidation (M) [15.99]	3	3	140957	335242	1.359	Augustus2_AUGUSTUS00000104641_1_77774279-77774638_-1,genpseudogene_ENST00000431536_1_77773865-77774864_-1_2_ORF3,yalePseudo_PGOHUM00000244074_1_78239553-78240564_-1_2_ORF3
Adult_Urinarybladder_bRP_Elite_71	JCYVTJDJDQEMATVASSSSJEK	250150	JCYVTJDJDQEMATVASSSSJEK	JCYVTJDJDQEMATVASSSSJEK	JCYVTJDJDQEMATVASSSSJEK	0.00035849	0.000209518	0.0001536	0.00525856	0.00192962	0.00119	Oxidation (M) [15.99]	[57.02],Oxidation (M) [15.99]	[57.02],Oxidation (M) [15.99]	3	3	458865	1.12307e+06	1.13632	Augustus2_AUGUSTUS00000104641_1_77774279-77774638_-1,genpseudogene_ENST00000431536_1_77773865-77774864_-1_2_ORF3,yalePseudo_PGOHUM00000244074_1_78239553-78240564_-1_2_ORF3
Adult_Rectum_bRP_Elite_84	JCYVTJDJDQEMATVASSSSJEK	208385	JCYVTJDJDQEMATVASSSSJEK	JCYVTJDJDQEMATVASSSSJEK	JCYVTJDJDQEMATVASSSSJEK	0.000487156	0.000996467	8.709e-05	0.00696452	0.0185103	0.0006621	Oxidation (M) [15.99]	[57.02],Oxidation (M) [15.99]	[57.02],Oxidation (M) [15.99]	3	3	342886	99231.4	1.12885	Augustus2_AUGUSTUS00000104641_1_77774279-77774638_-1,genpseudogene_ENST00000431536_1_77773865-77774864_-1_2_ORF3,yalePseudo_PGOHUM00000244074_1_78239553-78240564_-1_2_ORF3
Adult_Ovary_Gel_Elite_58	JCYVTJDJDQEMATVASSSSJEK	236329	JCYVTJDJDQEMATVASSSSJEK	JCYVTJDJDQEMATVASSSSJEK	JCYVTJDJDQEMATVASSSSJEK	0.000484012	0.00115256	0.0001251	0.00697406	0.0171584	0.0009362	Oxidation (M) [15.99]	[57.02],Oxidation (M) [15.99]	[57.02],Oxidation (M) [15.99]	3	3	50686.2	160820	1.18693	Augustus2_AUGUSTUS00000104641_1_77774279-77774638_-1,genpseudogene_ENST00000431536_1_77773865-77774864_-1_2_ORF3,yalePseudo_PGOHUM00000244074_1_78239553-78240564_-1_2_ORF3
Adult_Rectum_bRP_Elite_84	JCYVTJDJDQEMATVASSSSJEK	195766	JCYVTJDJDQEMATVASSSSJEK	JCYVTJDJDQEMATVASSSSJEK	JCYVTJDJDQEMATVASSSSJEK	0.000504354	0.00425939	0.0001037	0.00749068	0.0922071	0.0007382	Oxidation (M) [15.99]	[57.02],Oxidation (M) [15.99]	[57.02],Oxidation (M) [15.99]	3	3	271389	90274	1.14003	Augustus2_AUGUSTUS00000104641_1_77774279-77774638_-1,genpseudogene_ENST00000431536_1_77773865-77774864_-1_2_ORF3,yalePseudo_PGOHUM00000244074_1_78239553-78240564_-1_2_ORF3
Adult_Prostate_bRP_Elite_61	JCYVTJDJDQEMATVASSSSJEK	270632	JCYVTJDJDQEMATVASSSSJEK	JCYVTJDJDQEMATVASSSSJEK	JCYVTJDJDQEMATVASSSSJEK	0.000489378	0.000214765	0.0002595	0.00774844	0.00228042	0.001415	Oxidation (M) [15.99]	[57.02],Oxidation (M) [15.99]	[57.02],Oxidation (M) [15.99]	3	3	272518	553310	1.0371	Augustus2_AUGUSTUS00000104641_1_77774279-77774638_-1,genpseudogene_ENST00000431536_1_77773865-77774864_-1_2_ORF3,yalePseudo_PGOHUM00000244074_1_78239553-78240564_-1_2_ORF3
Adult_Urinarybladder_bRP_Elite_71	JCYVTJDJDQEMATVASSSSJEK	232437	JCYVTJDJDQEMATVASSSSJEK	JCYVTJDJDQEMATVASSSSJEK	JCYVTJDJDQEMATVASSSSJEK	0.00147535	0.000481923	3.214e-05	0.0267327	0.00587136	0.0003882	Oxidation (M) [15.99]	[57.02],Oxidation (M) [15.99]	[57.02],Oxidation (M) [15.99]	3	3	154963	336403	1.21983	Augustus2_AUGUSTUS00000104641_1_77774279-77774638_-1,genpseudogene_ENST00000431536_1_77773865-77774864_-1_2_ORF3,yalePseudo_PGOHUM00000244074_1_78239553-78240564_-1_2_ORF3
Adult_CD8Tcells_bRP_Elite_77	JCYVTJDJDQEMATVASSSSJEK	266882	JCYVTJDJDQEMATVASSSSJEK	JCYVTJDJDQEMATVASSSSJEK	JCYVTJDJDQEMATVASSSSJEK	0.00146296	0.000567531	9.944e-05	0.0268007	0.00989466	0.0006688	Oxidation (M) [15.99]	[57.02],Oxidation (M) [15.99]	[57.02],Oxidation (M) [15.99]	3	3	227181	592873	1.05688	Augustus2_AUGUSTUS00000104641_1_77774279-77774638_-1,genpseudogene_ENST00000431536_1_77773865-77774864_-1_2_ORF3,yalePseudo_PGOHUM00000244074_1_78239553-78240564_-1_2_ORF3
Adult_Prostate_bRP_Elite_61	JCYVTJDJDQEMATVASSSSJEK	251294	JCYVTJDJDQEMATVASSSSJEK	JCYVTJDJDQEMATVASSSSJEK	JCYVTJDJDQEMATVASSSSJEK	0.0161591	0.000575604	0.0002214	0.366283	0.00847408	0.001299	Oxidation (M) [15.99]	[57.02],Oxidation (M) [15.99]	[57.02],Oxidation (M) [15.99]	3	3	130615	454068	1.10991	Augustus2_AUGUSTUS00000104641_1_77774279-77774638_-1,genpseudogene_ENST00000431536_1_77773865-77774864_-1_2_ORF3,yalePseudo_PGOHUM00000244074_1_78239553-78240564_-1_2_ORF3
Adult_NKcells_Gel_Elite_78	JENHDGGWRFDEJJEASDGJMVAR	179822	JENHDGGWRFDEJJEASDGJMVAR	JENHDGGWRFDEJJEASDGJMVAR	JENHDGGWRFDEJJEASDGJMVAR	8.93751e-06	8.83112e-05	0	1.43622e-06	0.000613098	3.094e-05				3	3	985632	1.39735e+06	2.12642	genpseudogene_ENST00000454707_6_5972412-5974012_1_3_ORF8,yalePseudo_PGOHUM00000262463_6_5972645-5974104_1_3_ORF8
Adult_Platelets_Gel_Elite_48	JENHDGGWRFDEJJEASDGJMVAR	172687	JENHDGGWRFDEJJEASDGJMVAR	JENHDGGWRFDEJJEASDGJMVAR	JENHDGGWRFDEJJEASDGJMVAR	1.98906e-05	0.00108481	1.954e-05	0.000179984	0.0156247	1.93e-05				3	3	255753	532485	1.6195	genpseudogene_ENST00000454707_6_5972412-5974012_1_3_ORF8,yalePseudo_PGOHUM00000262463_6_5972645-5974104_1_3_ORF8
Adult_Heart_Gel_Elite_54	JENHDGGWRFDEJJEASDGJMVAR	174039	JENHDGGWRFDEJJEASDGJMVAR	JENHDGGWRFDEJJEASDGJMVAR	JENHDGGWRFDEJJEASDGJMVAR	3.00742e-05	0.00582074	2.912e-05	0.000216035	0.114657	0.0001293				3	3	165274	266510	1.44319	genpseudogene_ENST00000454707_6_5972412-5974012_1_3_ORF8,yalePseudo_PGOHUM00000262463_6_5972645-5974104_1_3_ORF8
Adult_Bcells_bRP_Elite_75	JENHDGGWRFDEJJEASDGJMVAR	231345	JENHDGGWRFDEJJEASDGJMVAR	JENHDGGWRFDEJJEASDGJMVAR	JENHDGGWRFDEJJEASDGJMVAR	0.000116404	0.0186611	4.062e-05	0.000957192	0.338631	0.0001028				3	3	325162	1.87545e+06	1.58316	genpseudogene_ENST00000454707_6_5972412-5974012_1_3_ORF8,yalePseudo_PGOHUM00000262463_6_5972645-5974104_1_3_ORF8
Adult_Platelets_Gel_Elite_48	JENHDGGWRFDEJJEASDGJMVAR	193698	JENHDGGWRFDEJJEASDGJMVAR	JENHDGGWRFDEJJEASDGJMVAR	JENHDGGWRFDEJJEASDGJMVAR	0.000453708	0.000200619	1.966e-05	0.00440531	0.00177071	2.825e-05				3	3	1635908	4.78048e+06	1.5839	genpseudogene_ENST00000454707_6_5972412-5974012_1_3_ORF8,yalePseudo_PGOHUM00000262463_6_5972645-5974104_1_3_ORF8
Adult_CD4Tcells_bRP_Velos_29	JENHDGGWRFDEJJEASDGJMVAR	73350	JENHDGGWRFDEJJEASDGJMVAR	JENHDGGWRFDEJJEASDGJMVAR	JENHDGGWRFDEJJEASDGJMVAR	0.000556683	0.0024974	0	0.00938222	0.0607343	0.0002018				3	3	166422	348766	1.41609	genpseudogene_ENST00000454707_6_5972412-5974012_1_3_ORF8,yalePseudo_PGOHUM00000262463_6_5972645-5974104_1_3_ORF8
Adult_Monocytes_bRP_Velos_31	JENHDGGWRFDEJJEASDGJMVAR	67294	JENHDGGWRFDEJJEASDGJMVAR	JENHDGGWRFDEJJEASDGJMVAR	JENHDGGWRFDEJJEASDGJMVAR	0.00529185	6.85637e-05	0.0004364	0.0694481	0.00344961	0.001324				3	3	82204.9	32202.3	1.228	genpseudogene_ENST00000454707_6_5972412-5974012_1_3_ORF8,yalePseudo_PGOHUM00000262463_6_5972645-5974104_1_3_ORF8
Adult_Ovary_bRP_Elite_57	JGEGJSHPASR	31935	JGEGJSHPASR	JGEGJSHPASR	JGEGJSHPASR	1.01478e-05	0.000592493	0.002289	1.94682e-05	0.00955298	0.01247				2	2	237622	197813	1.5916	Augustus2_AUGUSTUS00000069943_16_68645308-68646083_-1,ensBodymap_RNASEQT00000084809_16_68677795-68680255_-1,genlncRNA_ENST00000562172_16_68644248-68646168_-1_2_ORF1
Fetal_Heart_bRP_Elite_19	JGEMWNNTAADDKEPYEK	300308	JGEMWNNTAADDKEPYEK	JGEMWNNTAADDKEPYEK	JGEMWNNTAADDKQPYEK	0.000196857	3.15633e-05	0	0.00511037	0.000158328	1.902e-09	Oxidation (M) [15.99]	Oxidation (M) [15.99]	Deamidated (NQ) [0.98],Oxidation (M) [15.99]	3	3	999449	845860	2.39523	genpseudogene_ENST00000507778_4_41842154-41843950_-1_1_ORF6
Adult_CD8Tcells_bRP_Elite_77	JGEMWNNTAADDKEPYEK	91448	X	JGEMWNNTAADDKEPYEK	JGEMWNNTAADDKEPYEK	-	0	2.493e-05	-	8.86849e-06	0.0004922					3		255728	1.67657	genpseudogene_ENST00000507778_4_41842154-41843950_-1_1_ORF6
Adult_Spinalcord_Gel_Elite_67	JGPEVEPJK	33036	JGPEVEPJK	JGPEVEPJK	JGPEVEPJK	0.000201453	0.000465754	0.004537	0.00319926	0.00638963	0.02736				2	2	493406	451276	1.54629	calCuffs_CUFF.142213.2_7_94248831-94263663_1_3_ORF2
anus	JGTJVERDQQJR	309185	JGTJVERDQQJR	X	JGTJVERDQQJR	0.00052316	-	0.001925	0.00512378	-	0.002228				2	2	118976	197231	1.05908	calCuffs_CUFF.54684.1_16_17716105-17742696_-1_2_ORF5
Adult_Spinalcord_bRP_Elite_66	JGVAGGAMSR	220466	JGVAGGAMSR	JGVAGGAMSR	JGVAGGAMSR	0.000125176	0.000608948	0.02913	0.00176939	0.00778888	0.2339				2	2	5082706	6.50276e+06	1.10018	calCuffs_CUFF.105659.1_4_3826125-3834275_-1_2_ORF16
Adult_Spinalcord_bRP_Elite_66	JGVAGGAMSR	203472	JGVAGGAMSR	JGVAGGAMSR	JGVAGGAMSR	0.000590274	0.000613909	0.01444	0.00896785	0.00831985	0.1111				2	2	1.54377e+06	1.73376e+06	1.19128	calCuffs_CUFF.105659.1_4_3826125-3834275_-1_2_ORF16
Adult_CD8Tcells_bRP_Elite_77	JJHYSVGEGTTAK	223657	JJHYSVGEGTTAK	JJHYSVGEGTTAK	JJHYSVGEGTTAK	9.80365e-06	5.58594e-05	0.001766	5.72995e-05	0.00031473	0.006655				3	3	107764	194039	1.39425	Augustus2_AUGUSTUS00000112873_7_142353509-142349232_1,Augustus_AUGUSTUS00000112873_AC245088_2_43446-47723_-1
Fetal_Gut_bRP_Elite_18	JJJJHJPGGVDYR	79024	JJJJHJPGGVDYR	JJJJHJPGGVDYR	JJJJHJPGGVDYR	0	6.43238e-05	0.002505	4.10004e-07	0.00153822	0.004765				3	3	443138	337503	2.16233	ensBodymap_RNASEQT00000269346_17_73612642-73622564_1
seminal_vesicle	JJJSQVDYYFPJK	173373	JJJSQVDYYFPJK	X	JJJSQVDYYFPJK	0.000863762	-	0.00197	0.00581919	-	0.009472				2	2	264523	225891	0.885342	genpseudogene_ENST00000423965_9_15034161-15048061_-1_2_ORF3
Adult_Ovary_Gel_Elite_58	JMNSSFTJMSDRTEFGGSJYQK	259179	JMNSSFTJMSDRTEFGGSJYQK	JMNSSFTJMSDRTEFGGSJYQK	JMNSSFTJMSDRTEFGGSJYQK	0	0.000406382	0	3.10652e-07	0.0043011	5.871e-05	Oxidation (M) [15.99]	Oxidation (M) [15.99]	Oxidation (M) [15.99]Oxidation (M) [15.99]	3	3	945282	160324	2.26721	genpseudogene_ENST00000603132_12_54802746-54803589_-1_1_ORF7,yalePseudo_PGOHUM00000239465_12_55196527-55197371_-1_2_ORF7
Adult_Gallbladder_bRP_Elite_53	JMNSSFTJMSDRTEFGGSJYQK	138068	JMNSSFTJMSDRTEFGGSJYQK	JMNSSFTJMSDRTEFGGSJYQK	JMNSSFTJMSDRTEFGGSJYQK	2.50199e-05	0.000154276	0	0.000386468	0.00183451	6.731e-05	Oxidation (M) [15.99]	Oxidation (M) [15.99]	Oxidation (M) [15.99]	3	3	301960	193207	1.89782	genpseudogene_ENST00000603132_12_54802746-54803589_-1_1_ORF7,yalePseudo_PGOHUM00000239465_12_55196527-55197371_-1_2_ORF7
Adult_Gallbladder_bRP_Elite_53	JMNSSFTJMSDRTEFGGSJYQK	137995	JMNSSFTJMSDRTEFGGSJYQK	JMNSSFTJMSDRTEFGGSJYQK	JMNSSFTJMSDRTEFGGSJYQK	8.11195e-05	0.0003512	0	0.0013657	0.00496625	9.085e-05	Oxidation (M) [15.99]	Oxidation (M) [15.99]	Oxidation (M) [15.99]Oxidation (M) [15.99]	3	3	184455	83505	1.93775	genpseudogene_ENST00000603132_12_54802746-54803589_-1_1_ORF7,yalePseudo_PGOHUM00000239465_12_55196527-55197371_-1_2_ORF7
Adult_Gallbladder_bRP_Elite_53	JMNSSFTJMSDRTEFGGSJYQK	121142	JMNSSFTJMSDRTEFGGSJYQK	JMNSSFTJMSDRTEFGGSJYQK	JMNSSFTJMSDRTEFGGSJYQK	9.17782e-05	0.000360719	6.702e-06	0.00162273	0.0050731	0.0001681	Oxidation (M) [15.99]	Oxidation (M) [15.99]	Oxidation (M) [15.99]Oxidation (M) [15.99]	3	3	42404.1	64117.9	1.66875	genpseudogene_ENST00000603132_12_54802746-54803589_-1_1_ORF7,yalePseudo_PGOHUM00000239465_12_55196527-55197371_-1_2_ORF7
Adult_Testis_bRP_Elite_68	JMNSSFTJMSDRTEFGGSJYQK	130888	JMNSSFTJMSDRTEFGGSJYQK	JMNSSFTJMSDRTEFGGSJYQK	JMNSSFTJMSDRTEFGGSJYQK	0.000117169	0.000945873	0	0.0019285	0.0179354	0.0002149	Oxidation (M) [15.99]	Oxidation (M) [15.99]	Oxidation (M) [15.99]	3	3	162967	182677	1.83162	genpseudogene_ENST00000603132_12_54802746-54803589_-1_1_ORF7,yalePseudo_PGOHUM00000239465_12_55196527-55197371_-1_2_ORF7
Adult_Colon_bRP_Elite_50	JPFASJJEEHJK	97508	JPFASJJEEHJK	SSNJJJJEEHJK	JPFASJJEEHJK	0.000226068	6.31977e-05	0.001682	0.003306	0.000316122	0.001784				3	3	178526	260767	1.68455	calCuffs_CUFF.8756.1_1_165624894-165630648_-1_1_ORF24
testis_chymotrypsin	JPPVPKANNPJJ	70373	JPPVPKANNPJJ	JPPVPKANNPJJ	X	0.000469477	0.00179288	-	0.0013907	0.00828163	-				2		282052			genpseudogene_ENST00000525030_12_7892576-7898903_1_2_ORF2,genpseudogene_ENST00000528386_15_35084195-35085110_-1_2_ORF2
Adult_Colon_bRP_Elite_50	JQDGHFADYNPJQEJK	120434	X	JQDGHFADYNPJQEJK	JQDGHFADYNPJQEJK	-	0.000230789	0.001682	-	0.0033121	0.001045					3		182454	1.02336	calCuffs_CUFF.161598.1_X_14559806-14710357_-1_1_ORF56,calCuffs_CUFF.161598.2_X_14559806-14776254_-1_3_ORF11
heart-01	JQHSJJQFFSNMJJETESK	160703	JQHSJJQFFSNMJJETESK	JQHSJJQFFSNMJJETESK	X	0.000291027	0.000171988	-	0.00549566	0.00144324	-				3		32862.6			calCuffs_CUFF.34264.1_12_83841168-84014464_1_2_ORF7
heart-06	JQHSJJQFFSNMJJETESK	8284	JQHSJJQFFSNMJJETESK	JQHSJJQFFSNMJJETESK	X	0.00109074	0.000832211	-	0.00912898	0.00652687	-				3		48903.2			calCuffs_CUFF.34264.1_12_83841168-84014464_1_2_ORF7
Adult_Pancreas_Gel_Elite_60	JRETGAGJEK	43826	JRETGAGJEK	X	JRETGAGJEK	0.000299125	-	0.0008489	0.00142944	-	0.001992				2	2	162910	108882	1.27496	calCuffs_CUFF.72298.2_2_23889039-23894858_-1_2_ORF21,calCuffs_CUFF.72298.3_2_23889039-23894876_-1_2_ORF14,calCuffs_CUFF.72298.4_2_23889039-23896838_-1_3_ORF15
Fetal_Testis_Gel_Velos_27	JRWGNAGAEYJMESTGVFTTMEK	52585	JRWGNAGAEYJMESTGVFTTMEK	JRWGNAGAEYJMESTGVFTTMEK	JRWGNAGAEYJMESTGVFTTMEK	2.46112e-05	0.000214746	0	0.000149207	0.00309826	6.533e-06	Oxidation (M) [15.99]	Oxidation (M) [15.99]	Oxidation (M) [15.99]	3	3	247386	196500	2.22505	Augustus2_AUGUSTUS00000035116_12_62755643-62754903_1
Adult_Lung_bRP_Velos_12	JSJEGHHSTPSGAYGSVK	29793	JSJEGHHSTPSGAYGSVK	X	JSJEGHHSTPSGAYGSVK	0	-	0.001578	3.95647e-06	-	0.001207				2	2	522253	36294.5	1.48943	Augustus2_AUGUSTUS00000041198_10_64825572-64826230_1,Augustus_AUGUSTUS00000041198_AC069020_8_150155-150813_1,genpseudogene_ENST00000404883_10_64825572-64826579_1_1_ORF1,yalePseudo_PGOHUM00000238817_10_66585317-66586338_1_1_ORF1
placenta	JSJEGHHSTPSGAYGSVK	17418	JSJEGHHSTPSGAYGSVK	JSJEGHHSTPSGAYGSVK	X	6.68859e-05	2.04922e-05	-	0.000102218	0.000261426	-				3		2812246			Augustus2_AUGUSTUS00000041198_10_64825572-64826230_1,Augustus_AUGUSTUS00000041198_AC069020_8_150155-150813_1,genpseudogene_ENST00000404883_10_64825572-64826579_1_1_ORF1,yalePseudo_PGOHUM00000238817_10_66585317-66586338_1_1_ORF1
Fetal_Gut_bRP_Elite_17	JSJEGHHSTPSGAYGSVK	63515	JSJEGHHSTPSGAYGSVK	JSJEGHHSTPSGAYGSVK	JSJEGHHSTPSGAYGSVK	1.56677e-05	0.0204522	0.0006271	0.000296958	0.291643	0.002045				2	2	315992	342356	1.96528	Augustus2_AUGUSTUS00000041198_10_64825572-64826230_1,Augustus_AUGUSTUS00000041198_AC069020_8_150155-150813_1,genpseudogene_ENST00000404883_10_64825572-64826579_1_1_ORF1,yalePseudo_PGOHUM00000238817_10_66585317-66586338_1_1_ORF1
Adult_Monocytes_bRP_Elite_33	JSJEGHHSTPSGAYGSVK	39891	JSJEGHHSTPSGAYGSVK	JSJEGHHSTPSGAYGSVK	JSJEGHHSTPSGAYGSVK	0.000151297	0.0424876	0.0001207	0.00206328	0.515362	0.0008848				2	2	89118.1	72454.6	1.69568	Augustus2_AUGUSTUS00000041198_10_64825572-64826230_1,Augustus_AUGUSTUS00000041198_AC069020_8_150155-150813_1,genpseudogene_ENST00000404883_10_64825572-64826579_1_1_ORF1,yalePseudo_PGOHUM00000238817_10_66585317-66586338_1_1_ORF1
lymph_node	JSJEGHHSTPSGAYGSVK	135465	JSJEGHHSTPSGAYGSVK	JSJEGHHSTPSGAYGSVK	X	0.000243629	0.00025469	-	0.00206398	0.00158922	-				3		144681			Augustus2_AUGUSTUS00000041198_10_64825572-64826230_1,Augustus_AUGUSTUS00000041198_AC069020_8_150155-150813_1,genpseudogene_ENST00000404883_10_64825572-64826579_1_1_ORF1,yalePseudo_PGOHUM00000238817_10_66585317-66586338_1_1_ORF1
Adult_Pancreas_Gel_Elite_60	JSJEGHHSTPSGAYGSVK	115785	JSJEGHHSTPSGAYGSVK	JSJEGHHSTPSGAYGSVK	JSJEGHHSTPSGAYGSVK	0.000417572	0.0192558	0.0009285	0.00225562	0.354996	0.002083				3	3	71925.5	78539	1.20496	Augustus2_AUGUSTUS00000041198_10_64825572-64826230_1,Augustus_AUGUSTUS00000041198_AC069020_8_150155-150813_1,genpseudogene_ENST00000404883_10_64825572-64826579_1_1_ORF1,yalePseudo_PGOHUM00000238817_10_66585317-66586338_1_1_ORF1
Adult_Lung_Gel_Elite_56	JSJEGHHSTPSGAYGSVK	191159	JSJEGHHSTPSGAYGSVK	JSJEGHHSTPSGAYGSVK	JSJEGHHSTPSGAYGSVK	0.000416433	0.00284756	0.00178	0.00275133	0.0524715	0.006406				3	3	348403	635814	1.29051	Augustus2_AUGUSTUS00000041198_10_64825572-64826230_1,Augustus_AUGUSTUS00000041198_AC069020_8_150155-150813_1,genpseudogene_ENST00000404883_10_64825572-64826579_1_1_ORF1,yalePseudo_PGOHUM00000238817_10_66585317-66586338_1_1_ORF1
esophagus	JSJEGHHSTPSGAYGSVK	347194	JSJEGHHSTPSGAYGSVK	JSJEGHHSTPSGAYGSVK	JSJEGHHSTPSGAYGSVK	0.000419846	0.000166618	0.001649	0.0030826	0.000866216	0.00207				3	3	354944	197862	1.41366	Augustus2_AUGUSTUS00000041198_10_64825572-64826230_1,Augustus_AUGUSTUS00000041198_AC069020_8_150155-150813_1,genpseudogene_ENST00000404883_10_64825572-64826579_1_1_ORF1,yalePseudo_PGOHUM00000238817_10_66585317-66586338_1_1_ORF1
Fetal_Placenta_Gel_Velos_14	JSJEGHHSTPSGAYGSVK	106939	JSJEGHHSTPSGAYGSVK	JSJEGHHSTPSGAYGSVK	JSJEGHHSTPSGAYGSVK	0.000193236	0.0174409	0.0007302	0.0035854	0.457112	0.001071				2	2	793543	379721	1.58999	Augustus2_AUGUSTUS00000041198_10_64825572-64826230_1,Augustus_AUGUSTUS00000041198_AC069020_8_150155-150813_1,genpseudogene_ENST00000404883_10_64825572-64826579_1_1_ORF1,yalePseudo_PGOHUM00000238817_10_66585317-66586338_1_1_ORF1
vulva	JSJEGHHSTPSGAYGSVK	18991	JSJEGHHSTPSGAYGSVK	JSJEGHHSTPSGAYGSVK	JSJEGHHSTPSGAYGSVK	0.000661086	9.80495e-05	0.002008	0.00590196	0.000911325	0.002474				3	3	94921.1	90871.1	1.33457	Augustus2_AUGUSTUS00000041198_10_64825572-64826230_1,Augustus_AUGUSTUS00000041198_AC069020_8_150155-150813_1,genpseudogene_ENST00000404883_10_64825572-64826579_1_1_ORF1,yalePseudo_PGOHUM00000238817_10_66585317-66586338_1_1_ORF1
tonsil	JSJEGHHSTPSGAYGSVK	28550	JSJEGHHSTPSGAYGSVK	JSJEGHHSTPSGAYGSVK	JSJEGHHSTPSGAYGSVK	0.00156029	6.20506e-05	0.001577	0.0136756	0.00035644	0.001773				3	3	368904	251981	1.08495	Augustus2_AUGUSTUS00000041198_10_64825572-64826230_1,Augustus_AUGUSTUS00000041198_AC069020_8_150155-150813_1,genpseudogene_ENST00000404883_10_64825572-64826579_1_1_ORF1,yalePseudo_PGOHUM00000238817_10_66585317-66586338_1_1_ORF1
tonsil	JSJEGHHSTPSGAYGSVK	313540	JSJEGHHSTPSGAYGSVK	JSJEGHHSTPSGAYGSVK	JSJEGHHSTPSGAYGSVK	0.0029423	0.000841125	0.001577	0.029593	0.00621615	0.001664				3	3	414010	196492	1.29867	Augustus2_AUGUSTUS00000041198_10_64825572-64826230_1,Augustus_AUGUSTUS00000041198_AC069020_8_150155-150813_1,genpseudogene_ENST00000404883_10_64825572-64826579_1_1_ORF1,yalePseudo_PGOHUM00000238817_10_66585317-66586338_1_1_ORF1
Adult_Lung_Gel_Elite_56	JSJEGHHSTPSGAYGSVK	191019	JSJEGHHSTPSGAYGSVK	JSJEGHHSTPSGAYGSVK	JSJEGHHSTPSGAYGSVK	0.00259966	0.000138201	0.001014	0.0322637	0.00108105	0.002459				3	3	340345	401151	1.49947	Augustus2_AUGUSTUS00000041198_10_64825572-64826230_1,Augustus_AUGUSTUS00000041198_AC069020_8_150155-150813_1,genpseudogene_ENST00000404883_10_64825572-64826579_1_1_ORF1,yalePseudo_PGOHUM00000238817_10_66585317-66586338_1_1_ORF1
Fetal_Placenta_Gel_Velos_14	JSJEGHHSTPSGAYGSVK	106932	JSJEGHHSTPSGAYGSVK	JSJEGHHSTPSGAYGSVK	JSJEGHHSTPSGAYGSVK	0.00138095	4.07247e-05	0.0007208	0.0327623	0.000203334	0.0007295				3	3	2355694	736238	1.67215	Augustus2_AUGUSTUS00000041198_10_64825572-64826230_1,Augustus_AUGUSTUS00000041198_AC069020_8_150155-150813_1,genpseudogene_ENST00000404883_10_64825572-64826579_1_1_ORF1,yalePseudo_PGOHUM00000238817_10_66585317-66586338_1_1_ORF1
Adult_Testis_bRP_Elite_68	JSJEGHHSTPSGAYGSVK	62032	JSJEGHHSTPSGAYGSVK	JSJEGHHSTPSGAYGSVK	JSJEGHHSTPSGAYGSVK	0.00196336	0.000416233	0.0009231	0.0412032	0.00618746	0.002045				3	3	109075	238280	1.29398	Augustus2_AUGUSTUS00000041198_10_64825572-64826230_1,Augustus_AUGUSTUS00000041198_AC069020_8_150155-150813_1,genpseudogene_ENST00000404883_10_64825572-64826579_1_1_ORF1,yalePseudo_PGOHUM00000238817_10_66585317-66586338_1_1_ORF1
anus	JSJEGHHSTPSGAYGSVK	86436	X	JSJEGHHSTPSGAYGSVK	JSJEGHHSTPSGAYGSVK	-	0.000927969	0.001862	-	0.00770614	0.002106					3		748456	1.41581	Augustus2_AUGUSTUS00000041198_10_64825572-64826230_1,Augustus_AUGUSTUS00000041198_AC069020_8_150155-150813_1,genpseudogene_ENST00000404883_10_64825572-64826579_1_1_ORF1,yalePseudo_PGOHUM00000238817_10_66585317-66586338_1_1_ORF1
Adult_Pancreas_Gel_Elite_60	JSWAJWWAPVJSATR	102253	JSWAJWWAPVJSATR	JHFPJATYAPVJSAEK	JSWAJWWAPVJSATR	0.000882424	0	0.00104	0.00642463	1.36771e-06	0.002892				3	3	167399	67855	0.907141	calCuffs_CUFF.35918.1_12_98904196-98910367_-1_3_ORF48,calCuffs_CUFF.35918.2_12_98904196-98910387_-1_1_ORF48
Adult_Kidney_Gel_Velos_9	JTEJJMMSETK	114869	JTEJJMMSETK	JTEJJMMSETK	JTEJJMMSETK	0.000479387	6.08723e-05	0.004648	0.00802477	0.000780696	0.06166	Oxidation (M) [15.99]	Oxidation (M) [15.99]	Oxidation (M) [15.99]	2	2	1.37285e+06	1.24422e+06	1.21	calCuffs_CUFF.50909.1_15_63440484-63454537_1_3_ORF45
Adult_Heart_bRP_Velos_6	JYDFHJFFR	155474	JYDFHJFFR	JYDFHJFFR	JYDFHJFFR	0	0.000414785	0.00142	7.44629e-05	0.00928041	0.004095				2	2	235240	75798.1	1.64946	genlncRNA_ENST00000429386_6_73523841-73570596_1_1_ORF7,genlncRNA_ENST00000431108_6_73523618-73570533_1_1_ORF5
Fetal_Ovary_Gel_Velos_74	JYJGTJASPR	126239	JYJGTJASPR	JYJGTJASPR	JYJGTJASPR	0.000131595	0.00589164	0.0009671	0.00146193	0.150306	0.005597				2	2	641252	231862	1.42318	calCuffs_CUFF.128078.1_6_28638187-28643192_1_3_ORF11
Adult_Heart_bRP_Velos_6	KGMNTJVSYDPVPEPK	199808	KGMNTJVSYDPVPEPK	KGMNTJVSYDPVPEPK	KGMNTJVSYDPVPEPK	7.6929e-05	0	0.0009063	0.000866593	6.46752e-05	0.001898	Oxidation (M) [15.99]	Oxidation (M) [15.99]	Oxidation (M) [15.99]	2	2	67820.5	233367	1.61978	genpseudogene_ENST00000605294_14_55240622-55241080_-1_1_ORF3
Adult_Heart_bRP_Velos_6	KGMNTJVSYDPVPEPK	208382	KGMNTJVSYDPVPEPK	KGMNTJVSYDPVPEPK	KGMNTJVSYDPVPEPK	0.00220349	0.000371852	0.001238	0.0372736	0.00882739	0.002919	Oxidation (M) [15.99]	Oxidation (M) [15.99]	Oxidation (M) [15.99]	2	2	70811	109230	1.47773	genpseudogene_ENST00000605294_14_55240622-55241080_-1_1_ORF3
Adult_Heart_bRP_Velos_6	KGSJEDQVJQANPVJEAFGNAK	176934	KGSJEDQVJQANPVJEAFGNAK	X	KGSJEDQVJQANPVJEAFGNAK	5.2309e-05	-	0	0.000670159	-	0.0003932				2	2	192966	174375	1.51711	genpseudogene_ENST00000439784_7_99238794-99311130_1_3_ORF1
Fetal_Heart_bRP_Elite_19	KGSJEDQVJQANPVJEAFGNAK	122870	KGSJEDQVJQANPVJEAFGNAK	KGSJEDQVJQANPVJEAFGNAK	KGSJEDQVJQANPVJEAFGNAK	0.000238498	0.00086976	0.0001514	0.00648851	0.0224548	0.001002				3	3	405906	656270	1.69518	genpseudogene_ENST00000439784_7_99238794-99311130_1_3_ORF1
Adult_Heart_bRP_Elite_81	KGSJEDQVJQANPVJEAFGNAK	301222	JRTKDYRPVQDJHMVNQAK	KGSJEDQVJQANPVJEAFGNAK	KGSJEDQVJQANPVJEAFGNAK	0.0921575	3.14252e-05	0.0002127	0.975715	0.00111658	0.0007178	Oxidation (M) [15.99]			3	3	47006.2	256205	1.18849	genpseudogene_ENST00000439784_7_99238794-99311130_1_3_ORF1
Adult_CD4Tcells_bRP_Elite_28	KJJVSNVDQTJDDPYATFVK	89656	KJJVSNVDQTJDDPYATFVK	CRSJSTFVYJMJNFTGJVK	KJJVSNVDQTJDDPYATFVK	1.76245e-05	0.166507	0	0.000176781	1	6.029e-05	Acetyl (N-term) [42.01]	[57.02],Carbamidomethyl (N-term) [57.02],Deamidated (NQ) [0.98]	Acetyl (N-term) [42.01]	2	2	197586	52842.8	1.80082	genpseudogene_ENST00000432948_10_87843870-87844280_1_1_ORF1,yalePseudo_PGOHUM00000238876_10_89603627-89604000_1_1_ORF1
Adult_CD4Tcells_bRP_Elite_28	KJJVSNVDQTJDDPYATFVK	77431	KJJVSNVDQTJDDPYATFVK	CRSJSTFVYJMJNFTGJVK	KJJVSNVDQTJDDPYATFVK	0.000132365	0.106369	2.436e-05	0.00159899	0.948593	0.0002585	Acetyl (N-term) [42.01]	[57.02],Carbamidomethyl (N-term) [57.02],Deamidated (NQ) [0.98]	Acetyl (N-term) [42.01]	2	2	318226	167260	1.56692	genpseudogene_ENST00000432948_10_87843870-87844280_1_1_ORF1,yalePseudo_PGOHUM00000238876_10_89603627-89604000_1_1_ORF1
Adult_Monocytes_bRP_Elite_33	KJJVSNVDQTJDDPYATFVK	111223	KJJVSNVDQTJDDPYATFVK	CRSJSTFVYJMJNFTGJVK	KJJVSNVDQTJDDPYATFVK	0.000562741	0.370425	5.361e-05	0.00687004	1	0.0006902	Acetyl (N-term) [42.01]	[57.02],Carbamidomethyl (N-term) [57.02],Deamidated (NQ) [0.98]	Acetyl (N-term) [42.01]	2	2	497113	710911	1.22382	genpseudogene_ENST00000432948_10_87843870-87844280_1_1_ORF1,yalePseudo_PGOHUM00000238876_10_89603627-89604000_1_1_ORF1
testis_chymotrypsin_hSAX	KJPDGQVJTJGNERF	177141	KJPDGQVJTJGNERF	KJPDGQVJTJGNERF	PRASRQJTMJMJNJ	0	0	0.007366	4.86123e-07	0.000122663	0.1242			Acetyl (N-term) [42.01],Deamidation (NQ) [0.98]	2	2	278279	213637	0.605495	Augustus2_AUGUSTUS00000028783_1_92229013-92229471_-1
Adult_Kidney_Gel_Velos_9	KJTEJJMMSETK	114687	KJTEJJMMSETK	KJTEJJMMSETK	KJTEJJMMSETK	0.000300292	8.07272e-05	0.004168	0.00500286	0.00123595	0.05605	Oxidation (M) [15.99]	Oxidation (M) [15.99]	Oxidation (M) [15.99]	2	2	797889	228240	1.67554	calCuffs_CUFF.50909.1_15_63440484-63454537_1_3_ORF45
Adult_Testis_bRP_Elite_68	KPPJEGJQTJJEEPENEDEDGAGDEGQPK	41965	KPPJEGJQTJJEEPENEDEDGAGDEGQPK	KPPJEGJQTJJEEPENEDEDGAGDEGQPK	KPPJEGJQTJJEEPENEDEDGAGDEGQPK	0	0	0	7.50386e-16	6.56922e-09	1.927e-08				3	3	32499.9	176105	2.17713	ensBodymap_RNASEQT00000072692_X_152662364-152664307_-1
Adult_Testis_bRP_Elite_68	KPPJEGJQTJJEEPENEDEDGAGDEGQPK	54990	KPPJEGJQTJJEEPENEDEDGAGDEGQPK	KPPJEGJQTJJEEPENEDEDGAGDEGQPK	KPPJEGJQTJJEEPENEDEDGAGDEGQPK	0	0	0	7.50386e-16	3.32571e-10	1.91e-09				3	3	67740	237703	2.5211	ensBodymap_RNASEQT00000072692_X_152662364-152664307_-1
Adult_Testis_bRP_Elite_68	KPPJEGJQTJJEEPENEDEDGAGDEGQPK	55096	KPPJEGJQTJJEEPENEDEDGAGDEGQPK	KPPJEGJQTJJEEPENEDEDGAGDEGQPK	KPPJEGJQTJJEEPENEDEDGAGDEGQPK	0	0	0	7.50386e-16	2.45321e-08	7.237e-08				3	3	40550	178073	2.79421	ensBodymap_RNASEQT00000072692_X_152662364-152664307_-1
Adult_Testis_bRP_Elite_68	KPPJEGJQTJJEEPENEDEDGAGDEGQPK	67303	KPPJEGJQTJJEEPENEDEDGAGDEGQPK	KPPJEGJQTJJEEPENEDEDGAGDEGQPK	KPPJEGJQTJJEEPENEDEDGAGDEGQPK	0	0	0	7.50386e-16	1.75205e-09	4.815e-08				3	3	236623	851098	2.36247	ensBodymap_RNASEQT00000072692_X_152662364-152664307_-1
Adult_Testis_bRP_Elite_68	KPPJEGJQTJJEEPENEDEDGAGDEGQPK	67416	KPPJEGJQTJJEEPENEDEDGAGDEGQPK	KPPJEGJQTJJEEPENEDEDGAGDEGQPK	KPPJEGJQTJJEEPENEDEDGAGDEGQPK	0	0	0	7.50386e-16	9.454e-10	2.658e-08				3	3	102532	480237	2.52567	ensBodymap_RNASEQT00000072692_X_152662364-152664307_-1
Adult_Ovary_Gel_Elite_58	KPPJEGJQTJJEEPENEDEDGAGDEGQPK	124298	KPPJEGJQTJJEEPENEDEDGAGDEGQPK	KPPJEGJQTJJEEPENEDEDGAGDEGQPK	KPPJEGJQTJJEEPENEDEDGAGDEGQPK	0	0	0	7.59519e-16	2.55627e-09	2.424e-08				3	3	231463	408550	1.65172	ensBodymap_RNASEQT00000072692_X_152662364-152664307_-1
Adult_Ovary_bRP_Elite_57	KPPJEGJQTJJEEPENEDEDGAGDEGQPK	71513	KPPJEGJQTJJEEPENEDEDGAGDEGQPK	KPPJEGJQTJJEEPENEDEDGAGDEGQPK	KPPJEGJQTJJEEPENEDEDGAGDEGQPK	3.77381e-05	0	0	0.000248656	2.98777e-07	7.967e-06				3	3	195439	637995	1.47532	ensBodymap_RNASEQT00000072692_X_152662364-152664307_-1
Adult_Testis_bRP_Elite_68	KPPJEGJQTJJEEPENEDEDGAGDEGQPK	67220	X	KPPJEGJQTJJEEPENEDEDGAGDEGQPK	KPPJEGJQTJJEEPENEDEDGAGDEGQPK	-	5.81649e-05	0	-	0.000190822	4.326e-05					3		107878	1.08813	ensBodymap_RNASEQT00000072692_X_152662364-152664307_-1
Adult_Bcells_Gel_Elite_76	KWGQVEGDJJVEGTGYWK	69151	KWGQVEGDJJVEGTGYWK	KWGQVEGDJJVEGTGYWK	KWGQVEGDJJVEGTGYWK	0.000587641	0.00839244	0.0001184	0.00676345	0.125799	0.0007356				3	3	149924	329569	1.37686	calCuffs_CUFF.88771.1_21_15239784-15263149_-1_3_ORF25
Adult_CD4Tcells_Gel_Velos_30	MAJDGJJQYTER	172962	MAJDGJJQYTER	MAJDGJJQYTER	X	0.000128058	5.43059e-05	-	0.000874667	0.00170305	-	Oxidation (M) [15.99]	Oxidation (M) [15.99]		2		69954.3			Augustus2_AUGUSTUS00000047320_14_60919974-60919349_-1,Augustus_AUGUSTUS00000047320_AL160236_4_98968-99593_1
Adult_Heart_bRP_Elite_39	METDJNEMEJQJDHANK	264690	METDJNEMEJQJDHANK	METDJNEMEJQJDHANK	X	0.000281583	0.000113568	-	0.00264946	0.000511746	-				2		219960			Augustus2_AUGUSTUS00000002712_7_99306809-99270996_1,genpseudogene_ENST00000439784_7_99238794-99311130_1_1_ORF17
Fetal_Heart_bRP_Elite_19	METDJNEMEJQJDHANK	329793	MEGDJNEMEJQJSHANR	METDJNEMEJQJDHANK	METDJNEMEJQJDHANK	0.00146695	0.000144211	0.0001402	0.048757	0.000620047	0.0009446	Acetyl (N-term) [42.01],Deamidated (NQ) [0.98],Deamidated (NQ) [0.98]			2	2	453703	68744.5	1.06049	Augustus2_AUGUSTUS00000002712_7_99306809-99270996_1,genpseudogene_ENST00000439784_7_99238794-99311130_1_1_ORF17
Adult_Urinarybladder_bRP_Elite_71	MJJMJWAAGRDDR	282563	MJJMJWAAGRDDR	MJJMJWAAGRDDR	MJJMJWAAGRDDR	0.000222534	0.0104377	0.001902	0.00292742	0.195187	0.005271				2	2	347402	746387	1.18663	Augustus2_AUGUSTUS00000055200_1_42891094-42891748_-1,genpseudogene_ENST00000417517_1_42891094-42892430_-1_1_ORF9
Adult_Rectum_bRP_Elite_84	MJJMJWAAGRDDR	231345	MJJMJWAAGRDDR	MJJMJWAAGRDDR	MJJMJWAAGRDDR	0.000197194	0.000319552	0.003072	0.00365388	0.00535875	0.02506				2	2	284170	92708.5	1.33018	Augustus2_AUGUSTUS00000055200_1_42891094-42891748_-1,genpseudogene_ENST00000417517_1_42891094-42892430_-1_1_ORF9
Adult_Urinarybladder_bRP_Elite_71	MJNKPJEEJJVQDGK	225942	MJNKPJEEJJVQDGK	MJNKPJEEJJVQDGK	MJNKPJEEJJVQDGK	0	1.73216e-05	6.198e-06	4.84321e-10	1.9561e-05	1.413e-05				2	2	257202	278776	2.34716	Augustus2_AUGUSTUS00000007295_7_48903145-48902591_-1,Augustus_AUGUSTUS00000007295_AC006024_1_89262-89816_1
Adult_CD8Tcells_bRP_Elite_77	MJNKPJEEJJVQDGK	212402	MJNKPJEEJJVQDGK	MJNKPJEEJJVQDGK	MJNKPJEEJJVQDGK	0	0	0.0003527	6.78778e-10	2.8183e-05	0.001587				3	3	463481	482707	1.87467	Augustus2_AUGUSTUS00000007295_7_48903145-48902591_-1,Augustus_AUGUSTUS00000007295_AC006024_1_89262-89816_1
Adult_Ovary_bRP_Elite_57	MJNKPJEEJJVQDGK	224819	MJNKPJEEJJVQDGK	MJNKPJEEJJVQDGK	MJNKPJEEJJVQDGK	0	1.09007e-05	0.0005035	1.21177e-09	7.55651e-05	0.002122				3	3	126124	317551	1.03244	Augustus2_AUGUSTUS00000007295_7_48903145-48902591_-1,Augustus_AUGUSTUS00000007295_AC006024_1_89262-89816_1
Adult_Frontalcortex_bRP_Elite_85	MJNKPJEEJJVQDGK	192572	MJNKPJEEJJVQDGK	MJNKPJEEJJVQDGK	MJNKPJEEJJVQDGK	0	3.20991e-05	0	1.06502e-08	4.43065e-05	1.453e-05				2	2	1285939	1043582	2.08659	Augustus2_AUGUSTUS00000007295_7_48903145-48902591_-1,Augustus_AUGUSTUS00000007295_AC006024_1_89262-89816_1
Adult_Urinarybladder_bRP_Elite_71	MJNKPJEEJJVQDGK	225950	MJNKPJEEJJVQDGK	MJNKPJEEJJVQDGK	MJNKPJEEJJVQDGK	0	2.65448e-05	2.965e-05	2.0874e-07	4.03398e-05	0.0002647				3	3	276400	643954	2.19578	Augustus2_AUGUSTUS00000007295_7_48903145-48902591_-1,Augustus_AUGUSTUS00000007295_AC006024_1_89262-89816_1
Adult_Gallbladder_bRP_Elite_53	MJNKPJEEJJVQDGK	196802	MJNKPJEEJJVQDGK	MJNKPJEEJJVQDGK	MJNKPJEEJJVQDGK	0	0	5.989e-05	2.90444e-07	2.98175e-05	0.0006933				3	3	89011.5	95661.9	2.2166	Augustus2_AUGUSTUS00000007295_7_48903145-48902591_-1,Augustus_AUGUSTUS00000007295_AC006024_1_89262-89816_1
Adult_Retina_bRP_Elite_64	MJNKPJEEJJVQDGK	221980	MJNKPJEEJJVQDGK	MJNKPJEEJJVQDGK	MJNKPJEEJJVQDGK	9.577e-06	0	3.586e-05	2.26769e-06	1.10066e-05	0.0001384				3	3	474825	1.1499e+06	2.03654	Augustus2_AUGUSTUS00000007295_7_48903145-48902591_-1,Augustus_AUGUSTUS00000007295_AC006024_1_89262-89816_1
Adult_Liver_bRP_Elite_82	MJNKPJEEJJVQDGK	370446	MJNKPJEEJJVQDGK	MJNKPJEEJJVQDGK	MJNKPJEEJJVQDGK	0	0	0	1.54756e-05	6.54679e-06	0.0001821				2	2	115625	398300	1.9894	Augustus2_AUGUSTUS00000007295_7_48903145-48902591_-1,Augustus_AUGUSTUS00000007295_AC006024_1_89262-89816_1
Adult_Bcells_bRP_Elite_75	MJNKPJEEJJVQDGK	211476	MJNKPJEEJJVQDGK	MJNKPJEEJJVQDGK	MJNKPJEEJJVQDGK	0	3.75891e-05	0.0004403	1.66775e-05	5.8276e-05	0.001827				3	3	163429	473221	1.82726	Augustus2_AUGUSTUS00000007295_7_48903145-48902591_-1,Augustus_AUGUSTUS00000007295_AC006024_1_89262-89816_1
Adult_Prostate_bRP_Elite_61	MJNKPJEEJJVQDGK	244615	MJNKPJEEJJVQDGK	MJNKPJEEJJVQDGK	MJNKPJEEJJVQDGK	0	0.000399639	0.0019	1.83515e-05	0.00474338	0.003972				3	3	117368	553499	1.33992	Augustus2_AUGUSTUS00000007295_7_48903145-48902591_-1,Augustus_AUGUSTUS00000007295_AC006024_1_89262-89816_1
Adult_Bcells_bRP_Elite_75	MJNKPJEEJJVQDGK	227867	MJNKPJEEJJVQDGK	MJNKPJEEJJVQDGK	MJNKPJEEJJVQDGK	0	0	0.0004359	1.90287e-05	3.24257e-05	0.001755				3	3	323469	946639	1.76097	Augustus2_AUGUSTUS00000007295_7_48903145-48902591_-1,Augustus_AUGUSTUS00000007295_AC006024_1_89262-89816_1
Adult_Platelets_bRP_Velos_35	MJNKPJEEJJVQDGK	153216	MJNKPJEEJJVQDGK	MJNKPJEEJJVQDGK	MJNKPJEEJJVQDGK	5.24757e-05	0	0.0002183	0.000108958	2.48166e-05	0.001276				2	2	27923.2	22234.3	1.38677	Augustus2_AUGUSTUS00000007295_7_48903145-48902591_-1,Augustus_AUGUSTUS00000007295_AC006024_1_89262-89816_1
Adult_Bcells_bRP_Elite_75	MJNKPJEEJJVQDGK	211506	MJNKPJEEJJVQDGK	MJNKPJEEJJVQDGK	MJNKPJEEJJVQDGK	0	0	4.646e-05	0.000140623	5.64859e-06	0.0001892				2	2	262456	488251	1.87502	Augustus2_AUGUSTUS00000007295_7_48903145-48902591_-1,Augustus_AUGUSTUS00000007295_AC006024_1_89262-89816_1
Adult_Bcells_bRP_Elite_75	MJNKPJEEJJVQDGK	228822	MJNKPJEEJJVQDGK	MJNKPJEEJJVQDGK	MJNKPJEEJJVQDGK	2.17447e-05	4.34538e-05	0.0002116	0.000323142	0.000115481	0.0009342				3	3	152267	318849	1.54127	Augustus2_AUGUSTUS00000007295_7_48903145-48902591_-1,Augustus_AUGUSTUS00000007295_AC006024_1_89262-89816_1
Adult_CD8Tcells_bRP_Elite_77	MJNKPJEEJJVQDGK	228776	MJNKPJEEJJVQDGK	MJNKPJEEJJVQDGK	MJNKPJEEJJVQDGK	4.22509e-05	0.00740199	0.001488	0.000479461	0.174533	0.004333				3	3	991624	502083	1.33443	Augustus2_AUGUSTUS00000007295_7_48903145-48902591_-1,Augustus_AUGUSTUS00000007295_AC006024_1_89262-89816_1
Adult_Retina_bRP_Elite_64	MJNKPJEEJJVQDGK	237649	MJNKPJEEJJVQDGK	MJNKPJEEJJVQDGK	MJNKPJEEJJVQDGK	6.7899e-05	0.000556503	0.001333	0.000515063	0.00737631	0.004788				3	3	969303	1.923e+06	1.21211	Augustus2_AUGUSTUS00000007295_7_48903145-48902591_-1,Augustus_AUGUSTUS00000007295_AC006024_1_89262-89816_1
Adult_CD8Tcells_Gel_Elite_44	MJSJGVRPR	317008	MJSJGVRPR	MJSJGVRPR	MJSJGVRPR	0.000297053	0.0182806	0.001351	0.0034492	0.340843	0.00795				3	3	579998	525236	1.86773	calCuffs_CUFF.159108.1_9_107620045-107637063_1_1_ORF51
platelets_lysate-13	MJSJGVRPR	220964	MJSJGVRPR	MJSJGVRPR	X	0.000209229	0.000677107	-	0.00477301	0.00998466	-				2		5337.35			calCuffs_CUFF.159108.1_9_107620045-107637063_1_1_ORF51
Adult_Ovary_Gel_Elite_58	MNTQMNQJR	132123	MNTQMNQJR	MNTQMNQJR	MNTQMNQJR	0.000197136	0.000741765	0.005603	0.00187265	0.00947412	0.04907	Acetyl (N-term) [42.01],Oxidation (M) [15.99]	Acetyl (N-term) [42.01],Oxidation (M) [15.99]	Acetyl (N-term) [42.01],Oxidation (M) [15.99]	2	2	62785.3	259503	1.30011	calCuffs_CUFF.159467.1_9_114731604-114749280_1_2_ORF6
Adult_Testis_bRP_Elite_68	MSSAVWVFPR	67193	MSSAVWVFPR	MSSAVWVFPR	MSSAVWVFPR	0	5.64804e-05	0.0004058	2.70675e-11	0.000138305	0.00169				2	2	102376	191086	2.26525	ensBodymap_RNASEQT00000072692_X_152662364-152664307_-1
Adult_Testis_bRP_Elite_68	MSSAVWVFPR	54786	MSSAVWVFPR	MSSAVWVFPR	MSSAVWVFPR	0	2.99192e-05	0.0004058	1.66257e-10	0.000109921	0.001672				2	2	52274.6	80480.9	2.31318	ensBodymap_RNASEQT00000072692_X_152662364-152664307_-1
Adult_Testis_bRP_Elite_68	MSSAVWVFPR	80579	MSSAVWVFPR	MSSAVWVFPR	MSSAVWVFPR	0	2.06113e-05	0.001045	9.00859e-10	9.09931e-05	0.002928				2	2	165371	209047	2.34345	ensBodymap_RNASEQT00000072692_X_152662364-152664307_-1
ovary_LysC	MSSYAFFMKSCQEQHK	71303	MSSYAFFMKSCQEQHK	MSSYAFFMKSCQEQHK	MSSYAFFMKSCQEQHK	0.0339439	3.40985e-05	0.0006097	0.354422	3.47248e-05	0.003802	Oxidation (M) [15.99]	[57.02],Oxidation (M) [15.99]	[57.02],Oxidation (M) [15.99]	3	3	365058	358152	1.29562	genpseudogene_ENST00000511281_5_51409617-51410205_-1_1_ORF1,yalePseudo_PGOHUM00000257102_5_50705577-50706039_-1_1_ORF1
Adult_Heart_bRP_Elite_81	MTFJVPGPQVFWEYPGADJR	297771	MTFJVPGPQVFWEYPGADJR	X	MTFJVPGPQVFWEYPGADJR	0.000887964	-	0.001159	0.00949286	-	0.002899	Oxidation (M) [15.99]		Oxidation (M) [15.99]	3	3	383851	364402	1.17602	Augustus_AUGUSTUS00000064332_Z82194_1_132123-132497_1
lymph_node	NHASJQMNVVEADKVTGR	370066	NHASJQMNVVEADKVTGR	NHASJQMNVVEADKVTGR	X	0	4.07543e-05	-	5.65228e-06	0.000157987	-	Oxidation (M) [15.99]	Oxidation (M) [15.99]		3		26766.1			genpseudogene_ENST00000478593_4_78768499-78768750_1_1_ORF1,yalePseudo_PGOHUM00000263137_4_79689653-79689898_1_1_ORF1
Adult_CD8Tcells_bRP_Elite_77	NJJYVSGJTK	310689	NJJYVSGJTK	NJJYVSGJTK	VFSGJVSTGJK	7.14943e-05	0.000170084	0.01133	0.000864766	0.00180029	0.1327				2	2	217323	276785	1.32891	calCuffs_CUFF.35528.2_12_102707296-102856951_1_3_ORF9
seminal_vesicle	NNQETVJNESAQPGP	107890	NNQETVJNESAQPGP	QQQERGSPANHNTK	NNQETVJNESAQPGP	0.000722513	0.121549	0.001484	0.00581919	1	0.002956		Deamidated (NQ) [0.98],Deamidated (NQ) [0.98]		3	3	70083.4	20170	0.967802	calCuffs_CUFF.100701.5_3_120079222-120087694_-1_1_ORF68,calCuffs_CUFF.100701.6_3_120079222-120088686_-1_2_ORF101,calCuffs_CUFF.100701.7_3_120079222-120097472_-1_3_ORF61,calCuffs_CUFF.100701.8_3_120079222-120097479_-1_3_ORF63
thyroid_gland	NPJJJDTFWQPRWDYR	138998	NPJJJDTFWQPRWDYR	NPJJJDTFWQPRWDYR	NPJJJDTFWQPRWDYR	0.000406362	0.0138294	0.002126	0.00345993	0.216256	0.005652				3	3	937007	467711	0.845417	calCuffs_CUFF.3732.1_1_63218317-63225430_1_2_ORF17,calCuffs_CUFF.3732.2_1_63218317-63230700_1_2_ORF17
Adult_Liver_Gel_Elite_83	QAAGTEAVGSR	70113	AGAAGTAEATAR	QAAGTEAVGSR	QAAGTEAVGSR	0.000641957	0.000205643	0.001487	0.00902896	0.00178798	0.006428				2	2	130097	82489.7	1.6738	gen5'UTR_ENST00000402615_14_104792644-104794528_-1_1_ORF1
prostate	QARPGJGQDR	387372	QARPGJGQDR	QARPGJGQDR	QARPGJGQDR	0.000246546	0.000162099	0.007947	0.003011	0.00226781	0.06263				3	3	21583.3	35869.4	1.33126	calCuffs_CUFF.92973.1_22_45468353-45481717_1_1_ORF51
cervix_uteri	QEYESGPSJVHR	230017	QEYESGPSJVHR	X	QEYESGPSJVHR	0.000231414	-	0.001782	0.00153793	-	0.00405	Acetyl (N-term) [42.01]		Acetyl (N-term) [42.01]	3	3	406078	189890	1.85169	Augustus2_AUGUSTUS00000021462_22_15722611-15721487_1
Fetal_Brain_bRP_Elite_15	QFWEVJSDEHGJDPTGSYHGDSDJQJER	94502	QFWEVJSDEHGJDPTGSYHGDSDJQJER	QFWEVJSDEHGJDPTGSYHGDSDJQJER	QFWEVJSDEHGJDPTGSYHGDSDJQJER	0	0	0	6.84739e-07	3.13856e-14	4.795e-08				3	3	326508	444511	3.37771	yalePseudo_PGOHUM00000243043_6_3177276-3179949_-1_1_ORF1
Adult_Frontalcortex_Gel_Elite_80	QFWEVJSDEHGJDPTGSYHGDSDJQJER	201206	QFWEVJSDEHGJDPTGSYHGDSDJQJER	QFWEVJSDEHGJDPTGSYHGDSDJQJER	QFWEVJSDEHGJDPTGSYHGDSDJQJER	3.06234e-05	0.00178273	7.018e-06	0.000319371	0.027053	2.448e-06				3	3	165772	376992	1.77697	yalePseudo_PGOHUM00000243043_6_3177276-3179949_-1_1_ORF1
Adult_Retina_Gel_Elite_65	QFWEVJSDEHGJDPTGSYHGDSDJQJER	150868	QFWEVJSDEHGJDPTGSYHGDSDJQJER	QFWEVJSDEHGJDPTGSYHGDSDJQJER	QFWEVJSDEHGJDPTGSYHGDSDJQJER	0.000247643	0.00205852	0	0.00311506	0.0329432	5.477e-06				4	4	47171.1	224469	1.27156	yalePseudo_PGOHUM00000243043_6_3177276-3179949_-1_1_ORF1
Adult_Frontalcortex_Gel_Elite_80	QFWEVJSDEHGJDPTGSYHGDSDJQJER	186449	QFWEVJSDEHGJDPTGSYHGDSDJQJER	QFWEVJSDEHGJDPTGSYHGDSDJQJER	QFWEVJSDEHGJDPTGSYHGDSDJQJER	0.000231189	0.00163932	7.018e-06	0.00338185	0.0247359	2.104e-06				3	3	138821	372699	1.89664	yalePseudo_PGOHUM00000243043_6_3177276-3179949_-1_1_ORF1
Adult_Frontalcortex_Gel_Elite_80	QFWEVJSDEHGJDPTGSYHGDSDJQJER	201333	QFWEVJSDEHGJDPTGSYHGDSDJQJER	QFWEVJSDEHGJDPTGSYHGDSDJQJER	QFWEVJSDEHGJDPTGSYHGDSDJQJER	0.000277771	0.000117555	7.018e-06	0.00404266	0.000907012	3.811e-06				4	4	2010247	3.06194e+06	1.65132	yalePseudo_PGOHUM00000243043_6_3177276-3179949_-1_1_ORF1
Adult_Frontalcortex_Gel_Elite_80	QFWEVJSDEHGJDPTGSYHGDSDJQJER	201469	QFWEVJSDEHGJDPTGSYHGDSDJQJER	X	QFWEVJSDEHGJDPTGSYHGDSDJQJER	0.000277771	-	7.018e-06	0.00409483	-	0.0001091				3	3	249904	740799	1.32586	yalePseudo_PGOHUM00000243043_6_3177276-3179949_-1_1_ORF1
Fetal_Brain_bRP_Elite_15	QFWEVJSDEHGJDPTGSYHGDSDJQJER	111776	QFWEVJSDEHGJDPTGSYHGDSDJQJER	QFWEVJSDEHGJDPTGSYHGDSDJQJER	QFWEVJSDEHGJDPTGSYHGDSDJQJER	0.000364174	0	0	0.00488079	4.46474e-11	2.363e-07				4	4	441462	61946.7	3.41666	yalePseudo_PGOHUM00000243043_6_3177276-3179949_-1_1_ORF1
Adult_Frontalcortex_Gel_Elite_80	QFWEVJSDEHGJDPTGSYHGDSDJQJER	184806	QFWEVJSDEHGJDPTGSYHGDSDJQJER	QFWEVJSDEHGJDPTGSYHGDSDJQJER	QFWEVJSDEHGJDPTGSYHGDSDJQJER	0.000360445	0.0068195	7.018e-06	0.00557917	0.104419	2.759e-05				3	3	126437	211631	1.44082	yalePseudo_PGOHUM00000243043_6_3177276-3179949_-1_1_ORF1
Adult_Frontalcortex_Gel_Elite_80	QFWEVJSDEHGJDPTGSYHGDSDJQJER	203113	QFWEVJSDEHGJDPTGSYHGDSDJQJER	QFWEVJSDEHGJDPTGSYHGDSDJQJER	QFWEVJSDEHGJDPTGSYHGDSDJQJER	0.000430375	0.00379703	7.018e-06	0.00704031	0.0580074	1.457e-05				3	3	160224	373867	1.61632	yalePseudo_PGOHUM00000243043_6_3177276-3179949_-1_1_ORF1
Adult_Frontalcortex_Gel_Elite_80	QFWEVJSDEHGJDPTGSYHGDSDJQJER	184798	X	QFWEVJSDEHGJDPTGSYHGDSDJQJER	QFWEVJSDEHGJDPTGSYHGDSDJQJER	-	9.55148e-05	7.018e-06	-	0.000247151	3.45e-07					4		328500	1.89855	yalePseudo_PGOHUM00000243043_6_3177276-3179949_-1_1_ORF1
Adult_Frontalcortex_Gel_Elite_80	QFWEVJSDEHGJDPTGSYHGDSDJQJER	201503	X	QFWEVJSDEHGJDPTGSYHGDSDJQJER	QFWEVJSDEHGJDPTGSYHGDSDJQJER	-	0.000134018	7.018e-06	-	0.00123563	7.105e-06					4		723671	1.37474	yalePseudo_PGOHUM00000243043_6_3177276-3179949_-1_1_ORF1
Adult_Kidney_Gel_Velos_9	QGPGSFSGJSJTJJSTR	26139	QGPGSFSGJSJTJJSTR	JRMJEVTETQSJPK	QGPGSFSGJSJTJJSTR	0.000179262	0.0652667	0.0008876	0.00337562	1	0.005587	Gln->pyro-Glu (N-term Q) [-17.03]	Carbamidomethyl (N-term) [57.02],Deamidated (NQ) [0.98]	Gln->pyro-Glu (N-term Q) [-17.03]	2	2	1.63889e+06	722973	1.45434	genlncRNA_ENST00000562870_5_180784782-180787869_-1_2_ORF11
Adult_Kidney_Gel_Velos_9	QGPGSFSGJSJTJJSTR	26218	QGPGSFSGJSJTJJSTR	JRMJEVTETQSJPK	QGPGSFSGJSJTJJSTR	0.000358615	0.0435101	0.0008607	0.00558692	1	0.005335	Gln->pyro-Glu (N-term Q) [-17.03]	Carbamidomethyl (N-term) [57.02],Deamidated (NQ) [0.98]	Gln->pyro-Glu (N-term Q) [-17.03]	2	2	1332070	96941.9	1.49216	genlncRNA_ENST00000562870_5_180784782-180787869_-1_2_ORF11
Adult_Esophagus_bRP_Elite_37	QGPGSFSGJSJTJJSTR	183232	QGPGSFSGJSJTJJSTR	X	QGPGSFSGJSJTJJSTR	0.000919378	-	0.001362	0.00774839	-	0.0005307	Gln->pyro-Glu (N-term Q) [-17.03]		Gln->pyro-Glu (N-term Q) [-17.03]	2	2	34154.4	147846	1.60922	genlncRNA_ENST00000562870_5_180784782-180787869_-1_2_ORF11
cardia	QGPGSFSGJSJTJJSTR	89126	QGPGSFSGJSJTJJSTR	GJGTDEDTJJEJJASR	QGPGSFSGJSJTJJSTR	0.000633592	0	0.001168	0.0091095	2.35552e-05	0.001014	Gln->pyro-Glu (N-term Q) [-17.03]		Gln->pyro-Glu (N-term Q) [-17.03]	2	2	79291	69412.4	1.42237	genlncRNA_ENST00000562870_5_180784782-180787869_-1_2_ORF11
Adult_Bcells_bRP_Elite_75	QHSDVSVNFSEFSK	73336	QHSDVSVNFSEFSK	QHKDASVNFSEFSK	QHSDVSVNFSEFSK	0	0.0171842	0.001756	0.000113308	0.310763	0.005083		Gln->pyro-Glu (N-term Q) [-17.03]		3	3	90832.4	115708	1.69725	genpseudogene_ENST00000511281_5_51409617-51410205_-1_1_ORF1,yalePseudo_PGOHUM00000257102_5_50705577-50706039_-1_1_ORF1
Adult_Bcells_bRP_Elite_75	QHSDVSVNFSEFSK	39054	KJGEMWNDTAADDK	QHSDVSVNFSEFSK	QHSDVSVNFSEFSK	0.000262441	0.000144745	0.001759	0.00435821	0.00139855	0.005103		Gln->pyro-Glu (N-term Q) [-17.03]	Gln->pyro-Glu (N-term Q) [-17.03]	3	3	692674	268882	1.75491	genpseudogene_ENST00000511281_5_51409617-51410205_-1_1_ORF1,yalePseudo_PGOHUM00000257102_5_50705577-50706039_-1_1_ORF1
ovary_chymotrypsin	QKEAAEMGKGSF	131429	QKEAAEMGKGSF	QKEAAEMGKGSF	YTPRMTSSDQJ	0.000105632	0.000524244	0.4932	0.000987077	0.00348707	1	Oxidation (M) [15.99]	Oxidation (M) [15.99]		2	2	119124	80638.6	0.435746	genpseudogene_ENST00000415278_1_96446930-96448318_1_1_ORF1,yalePseudo_PGOHUM00000244804_1_96912486-96913871_1_1_ORF1
spleen_LysC	QPMJJJJJTAJK	244967	QPMJJJJJTAJK	QPMJJJJJTAJK	QPMJJJJJTAJK	7.78204e-05	0.000957361	0.0002703	0.000384136	0.0126977	0.002227				2	2	621337	605525	1.39746	calCuffs_CUFF.56782.10_16_67515264-67540309_1_2_ORF61,calCuffs_CUFF.56782.12_16_67515288-67540309_1_2_ORF61,calCuffs_CUFF.56782.14_16_67515295-67540309_1_1_ORF30,calCuffs_CUFF.56782.1_16_67515242-67540309_1_3_ORF63,calCuffs_CUFF.56782.3_16_67515242-67540309_1_3_ORF33,calCuffs_CUFF.56782.6_16_67515242-67540309_1_2_ORF33
Fetal_Testis_Gel_Velos_27	QPMJJJJJTAJK	9270	QPMJJJJJTAJK	QPMJJJJJTAJK	QPMJJJJJTAJK	6.17001e-05	0.000769626	0.0009628	0.000719757	0.0175519	0.004836				2	2	573199	87262.5	1.38197	calCuffs_CUFF.56782.10_16_67515264-67540309_1_2_ORF61,calCuffs_CUFF.56782.12_16_67515288-67540309_1_2_ORF61,calCuffs_CUFF.56782.14_16_67515295-67540309_1_1_ORF30,calCuffs_CUFF.56782.1_16_67515242-67540309_1_3_ORF63,calCuffs_CUFF.56782.3_16_67515242-67540309_1_3_ORF33,calCuffs_CUFF.56782.6_16_67515242-67540309_1_2_ORF33
Adult_Adrenalgland_Gel_Velos_2	QPMJJJJJTAJK	15877	QPMJJJJJTAJK	QPMJJJJJTAJK	QPMJJJJJTAJK	0.000220126	0.0008674	0.0009201	0.00196102	0.0225471	0.00493				2	2	138374	93798.9	1.34221	calCuffs_CUFF.56782.10_16_67515264-67540309_1_2_ORF61,calCuffs_CUFF.56782.12_16_67515288-67540309_1_2_ORF61,calCuffs_CUFF.56782.14_16_67515295-67540309_1_1_ORF30,calCuffs_CUFF.56782.1_16_67515242-67540309_1_3_ORF63,calCuffs_CUFF.56782.3_16_67515242-67540309_1_3_ORF33,calCuffs_CUFF.56782.6_16_67515242-67540309_1_2_ORF33
Fetal_Testis_Gel_Velos_27	QPMJJJJJTAJK	9255	QPMJJJJJTAJK	QPMJJJJJTAJK	QPMJJJJJTAJK	0.000116712	0.000652212	0.0007525	0.00244954	0.0151421	0.003886				2	2	342919	16531.7	1.40526	calCuffs_CUFF.56782.10_16_67515264-67540309_1_2_ORF61,calCuffs_CUFF.56782.12_16_67515288-67540309_1_2_ORF61,calCuffs_CUFF.56782.14_16_67515295-67540309_1_1_ORF30,calCuffs_CUFF.56782.1_16_67515242-67540309_1_3_ORF63,calCuffs_CUFF.56782.3_16_67515242-67540309_1_3_ORF33,calCuffs_CUFF.56782.6_16_67515242-67540309_1_2_ORF33
Adult_Adrenalgland_Gel_Velos_2	QPMJJJJJTAJK	46368	QPMJJJJJTAJK	QPMJJJJJTAJK	QPMJJJJJTAJK	0.000249629	0.000206682	0.0007761	0.00280431	0.00429247	0.003585				2	2	127050	84905	1.30236	calCuffs_CUFF.56782.10_16_67515264-67540309_1_2_ORF61,calCuffs_CUFF.56782.12_16_67515288-67540309_1_2_ORF61,calCuffs_CUFF.56782.14_16_67515295-67540309_1_1_ORF30,calCuffs_CUFF.56782.1_16_67515242-67540309_1_3_ORF63,calCuffs_CUFF.56782.3_16_67515242-67540309_1_3_ORF33,calCuffs_CUFF.56782.6_16_67515242-67540309_1_2_ORF33
Fetal_Ovary_Gel_Velos_74	QPMJJJJJTAJK	39917	QPMJJJJJTAJK	QPMJJJJJTAJK	QPMJJJJJTAJK	0.000395334	0.00246224	0.0008449	0.00590142	0.0613684	0.004808	Gln->pyro-Glu (N-term Q) [-17.03],Oxidation (M) [15.99]	Gln->pyro-Glu (N-term Q) [-17.03],Oxidation (M) [15.99]	Gln->pyro-Glu (N-term Q) [-17.03],Oxidation (M) [15.99]	2	2	98965	78007.2	1.37817	calCuffs_CUFF.56782.10_16_67515264-67540309_1_2_ORF61,calCuffs_CUFF.56782.12_16_67515288-67540309_1_2_ORF61,calCuffs_CUFF.56782.14_16_67515295-67540309_1_1_ORF30,calCuffs_CUFF.56782.1_16_67515242-67540309_1_3_ORF63,calCuffs_CUFF.56782.3_16_67515242-67540309_1_3_ORF33,calCuffs_CUFF.56782.6_16_67515242-67540309_1_2_ORF33
Adult_Frontalcortex_Gel_Elite_80	QPMJJJJJTAJK	45333	QPMJJJJJTAJK	QPMJJJJJTAJK	QPMJJJJJTAJK	0.000459655	0.00164648	0.0005647	0.00757328	0.0248855	0.004562	Gln->pyro-Glu (N-term Q) [-17.03],Oxidation (M) [15.99]	Gln->pyro-Glu (N-term Q) [-17.03],Oxidation (M) [15.99]	Gln->pyro-Glu (N-term Q) [-17.03],Oxidation (M) [15.99]	2	2	36442.2	122074	1.47425	calCuffs_CUFF.56782.10_16_67515264-67540309_1_2_ORF61,calCuffs_CUFF.56782.12_16_67515288-67540309_1_2_ORF61,calCuffs_CUFF.56782.14_16_67515295-67540309_1_1_ORF30,calCuffs_CUFF.56782.1_16_67515242-67540309_1_3_ORF63,calCuffs_CUFF.56782.3_16_67515242-67540309_1_3_ORF33,calCuffs_CUFF.56782.6_16_67515242-67540309_1_2_ORF33
Adult_Frontalcortex_bRP_Elite_85	QPMJJJJJTAJK	198351	QPMJJJJJTAJK	QPMJJJJJTAJK	QPMJJJJJTAJK	0.000763063	0.000118817	0.001265	0.0125867	0.00122223	0.006126	Gln->pyro-Glu (N-term Q) [-17.03],Oxidation (M) [15.99]	Gln->pyro-Glu (N-term Q) [-17.03],Oxidation (M) [15.99]	Gln->pyro-Glu (N-term Q) [-17.03],Oxidation (M) [15.99]	2	2	188180	100060	1.52403	calCuffs_CUFF.56782.10_16_67515264-67540309_1_2_ORF61,calCuffs_CUFF.56782.12_16_67515288-67540309_1_2_ORF61,calCuffs_CUFF.56782.14_16_67515295-67540309_1_1_ORF30,calCuffs_CUFF.56782.1_16_67515242-67540309_1_3_ORF63,calCuffs_CUFF.56782.3_16_67515242-67540309_1_3_ORF33,calCuffs_CUFF.56782.6_16_67515242-67540309_1_2_ORF33
Fetal_Liver_bRP_Elite_23	QPYAVSESAGHQTSVESWSTGR	81403	QPYAVSESAGHQTSVESWSTGR	X	QPYAVSESAGHQTSVESWSTGR	0.000819865	-	0.0007187	0.0082883	-	0.00303	Gln->pyro-Glu (N-term Q) [-17.03]		Gln->pyro-Glu (N-term Q) [-17.03]	2	2	90349.6	139936	0.876984	genpseudogene_ENST00000496596_14_21750269-21751546_1_1_ORF1,yalePseudo_PGOHUM00000248054_14_22218553-22219827_1_1_ORF1
Adult_Liver_bRP_Velos_10	QTMQGJADGAGAVJJASEDAVK	152895	QTMQGJADGAGAVJJASEDAVK	QTMQGJADGAGAVJJASEDAVK	QTMQGJADGAGAVJJASEDAVK	0	0	0	7.05555e-08	1.1228e-05	5.543e-05	Gln->pyro-Glu (N-term Q) [-17.03],Oxidation (M) [15.99]	Gln->pyro-Glu (N-term Q) [-17.03],Oxidation (M) [15.99]	Gln->pyro-Glu (N-term Q) [-17.03],Oxidation (M) [15.99]	2	2	268376	210733	2.56332	ensBodymap_RNASEQT00000060841_X_48633553-48652788_-1,ensBodymap_RNASEQT00000105982_X_48633553-48635796_-1
platelets_lysate-01	QVGVSJJKR	59197	QVGVSJJKR	QVGVSJJKR	X	6.42293e-05	0.000148386	-	0.000519548	0.000895303	-				2		324468			calCuffs_CUFF.122679.1_5_126922776-126926618_1_3_ORF13
Fetal_Heart_bRP_Elite_19	RJCYJPJDFEQEMAMVGSSSSJEK	28322	RJCYJPJDFEQEMAMVGSSSSJEK	RJCYJPJDFEQEMAMVGSSSSJEK	RJCYJPJDFEQEMAMVGSSSSJEK	3.93587e-05	0.0157987	1.428e-05	0.000188527	0.579141	0.0001209	Oxidation (M) [15.99],Oxidation (M) [15.99]	[57.02],Oxidation (M) [15.99],Oxidation (M) [15.99]	[57.02],Oxidation (M) [15.99],Oxidation (M) [15.99]	3	3	212598	525953	1.49289	genpseudogene_ENST00000507366_5_80299678-80302847_-1_1_ORF6
Fetal_Brain_bRP_Elite_15	RSFVFJSFDDHDSVDK	310692	RSFVFJSFDDHDSVDK	RGFAFVTFDNHDSVDK	RSFVFJSFDDHDSVDK	0.000387892	0.00024334	1.918e-05	0.00516371	0.0034468	0.0002316		Carbamidomethyl (N-term) [57.02],Deamidated (NQ) [0.98]		3	3	829651	119875	1.9679	genpseudogene_ENST00000416539_2_63751697-63752630_-1_1_ORF7,yalePseudo_PGOHUM00000240070_2_63978828-63979753_-1_2_ORF7
prostate_LysC	RVJJSGFSAHTPMFVMGVNHEK	347716	RVJJSGFSAHTPMFVMGVNHEK	RVJJSGFSAHTPMFVMGVNHEK	RVJJSGFSAHTPMFVMGVNHEK	0.00065773	0.000135633	0.006771	0.00616669	0.000819197	0.09574	Oxidation (M) [15.99]	Oxidation (M) [15.99]	Oxidation (M) [15.99]	3	3	382763	472566	0.962906	genpseudogene_ENST00000447427_1_119558755-119559774_-1_2_ORF4,yalePseudo_PGOHUM00000244169_1_120101381-120102397_-1_2_ORF4
spleen_LysC	RVJJSGFSAHTPMFVMGVNHEK	31468	RVJJSGFSAHTPMFVMGVNHEK	RVJJSGFSAHTPMFVMGVNHEK	RVJJSGFSAHTPMFVMGVNHEK	0.00108513	0.00013363	6.2e-05	0.00896643	0.000579959	0.0004566	Oxidation (M) [15.99],Oxidation (M) [15.99]	Oxidation (M) [15.99],Oxidation (M) [15.99]	Oxidation (M) [15.99],Oxidation (M) [15.99]	3	3	4732479	2479259	1.79161	genpseudogene_ENST00000447427_1_119558755-119559774_-1_2_ORF4,yalePseudo_PGOHUM00000244169_1_120101381-120102397_-1_2_ORF4
Adult_CD8Tcells_Gel_Elite_44	SAEJRPAPSHGQDCPAEJR	152247	QKTDASSJGNVTGTPSJQNK	SAEJRPAPSHGQDCPAEJR	SAEJRPAPSHGQDCPAEJR	0.0688463	0.000121969	0.001205	0.943485	0.00127413	0.006707	Acetyl (N-term) [42.01],Deamidated (NQ) [0.98],Deamidated (NQ) [0.98],Deamidated (NQ) [0.98]	[57.02]	[57.02]	4	4	771469	409069	1.23312	calCuffs_CUFF.108407.1_4_49583244-49584512_-1_3_ORF3
Adult_CD8Tcells_bRP_Elite_77	SAEJRPAPSHGQDCPAEJR	173484	X	SAEJRPAPSHGQDCPAEJR	SAEJRPAPSHGQDCPAEJR	-	9.63662e-05	0.001111	-	0.000578207	0.003013		[57.02]	[57.02]		4		434803	1.16244	calCuffs_CUFF.108407.1_4_49583244-49584512_-1_3_ORF3
Adult_Ovary_Gel_Elite_58	SAEJRPAPSHGQDCPAEJR	323644	X	SAEJRPAPSHGQDCPAEJR	SAEJRPAPSHGQDCPAEJR	-	0.000169033	0.001463	-	0.00111161	0.005234		[57.02]	[57.02]		4		77428.8	1.63513	calCuffs_CUFF.108407.1_4_49583244-49584512_-1_3_ORF3
Adult_Prostate_bRP_Elite_61	SAEJRPAPSHGQDCPAEJR	199003	X	SAEJRPAPSHGQDCPAEJR	SAEJRPAPSHGQDCPAEJR	-	0.000194637	0	-	0.00180383	0.0001908		[57.02]	[57.02]		4		642630	1.49765	calCuffs_CUFF.108407.1_4_49583244-49584512_-1_3_ORF3
Adult_Rectum_Gel_Elite_63	SAEJRPAPSHGQDCPAEJR	358726	X	SAEJRPAPSHGQDCPAEJR	SAEJRPAPSHGQDCPAEJR	-	0.000182748	0.001229	-	0.00132367	0.004618		[57.02]	[57.02]		4		259324	1.30937	calCuffs_CUFF.108407.1_4_49583244-49584512_-1_3_ORF3
prostate	SAEJRPAPSHGQDCPAEJR	288160	X	SAEJRPAPSHGQDCPAEJR	SAEJRPAPSHGQDCPAEJR	-	0.00052191	0.001144	-	0.0083349	0.007234		[57.02]	[57.02]		4		136115	0.978472	calCuffs_CUFF.108407.1_4_49583244-49584512_-1_3_ORF3
thyroid_gland	SCCCHWSHSYCWPJHSWK	74993	SCCCHWSHSYCWPJHSWK	SCCCHWSHSYCWPJHSWK	SCCCHWSHSYCWPJHSWK	0.000560544	0.251712	0.001929	0.00444627	1	0.001655	Acetyl (N-term) [42.01]	Acetyl (N-term) [42.01], [57.02], [57.02], [57.02], [57.02]	Acetyl (N-term) [42.01], [57.02], [57.02], [57.02], [57.02]	3	3	228989	205392	1.08551	genpseudogene_ENST00000403415_6_137995270-137996147_1_1_ORF4,yalePseudo_PGOHUM00000243790_6_138316407-138317275_1_1_ORF4
Adult_Testis_bRP_Elite_68	SEGPEGPQGTVPQGDSR	153517	SEGPEGPQGTVPQGDSR	SEGPEGPQGTVPQGDSR	SEGPEGPQGTVPQGDSR	0	0	0	7.50386e-16	6.30848e-07	9.749e-06				2	2	157120	289516	2.34962	ensBodymap_RNASEQT00000005460_X_123466768-123468912_1
Adult_Frontalcortex_Gel_Elite_80	SEGPPVPAPAER	288708	SEGPPVPAPAER	SEGPPVPAPAER	SEGPPVPAPAER	0	0.000103717	0.0005758	4.07436e-05	0.000513315	0.004568				2	2	94354.5	89660.9	1.76197	Augustus2_AUGUSTUS00000000514_1_46532994-46533527_-1
Adult_Frontalcortex_bRP_Elite_85	SEGPPVPAPAER	218112	SEGPPVPAPAER	SEGPPVPAPAER	SEGPPVPAPAER	6.81423e-05	0.000118817	0.001298	0.000705287	0.00134215	0.006298				2	2	583898	322641	1.83706	Augustus2_AUGUSTUS00000000514_1_46532994-46533527_-1
Adult_Frontalcortex_bRP_Elite_85	SEGPPVPAPAER	218160	SEGPPVPAPAER	X	SEGPPVPAPAER	0.000312485	-	0.001537	0.00441729	-	0.00778				2	2	588015	4300705	1.66807	Augustus2_AUGUSTUS00000000514_1_46532994-46533527_-1
Adult_Retina_Gel_Elite_65	SFCVWJJSJNJMVJR	149595	SFCVWJJSJNJMVJR	SFCVWJJSJNJMVJR	SFCVWJJSJNJMVJR	0.00051976	0.0335155	0.001554	0.00886607	0.523483	0.007761		[57.02]	[57.02]	3	3	95668.9	766548	1.09427	calCuffs_CUFF.52973.10_15_96509067-96521459_-1_1_ORF143
Adult_Bcells_bRP_Elite_75	SFVFJSFDDHDSVDK	246537	SFVFJSFDDHDSVDK	QHJNCYHJEEGGVSK	SFVFJSFDDHDSVDK	8.69809e-05	0.296002	0.001274	0.000567072	1	0.004642		[57.02],Gln->pyro-Glu (N-term Q) [-17.03]		2	2	155437	309524	1.22019	genpseudogene_ENST00000416539_2_63751697-63752630_-1_1_ORF7,yalePseudo_PGOHUM00000240070_2_63978828-63979753_-1_2_ORF7
Adult_Bcells_bRP_Elite_75	SFVFJSFDDHDSVDK	230063	SFVFJSFDDHDSVDK	GFAFVTFDDHDSVDK	SFVFJSFDDHDSVDK	0.000123662	3.75891e-05	0.0007276	0.00163478	6.94441e-05	0.003099		Carbamidomethyl (N-term) [57.02]		2	2	36294.9	195580	1.43159	genpseudogene_ENST00000416539_2_63751697-63752630_-1_1_ORF7,yalePseudo_PGOHUM00000240070_2_63978828-63979753_-1_2_ORF7
Fetal_Gut_Gel_Velos_72	SFVFJSFDDHDSVDKJVJQK	162711	SFVFJSFDDHDSVDKJVJQK	MPWAJKYTAMSSQCFEJQK	SFVFJSFDDHDSVDKJVJQK	0	0.244884	0	4.1028e-06	1	2.074e-06		[57.02],Oxidation (M) [15.99]		3	3	1.03621e+06	637881	2.22034	genpseudogene_ENST00000416539_2_63751697-63752630_-1_1_ORF7,yalePseudo_PGOHUM00000240070_2_63978828-63979753_-1_2_ORF7
Adult_Bcells_bRP_Elite_75	SGAGGPSPAGGPPGGPQAPR	254664	SGAGGPSPAGGPPGGPQAPR	SGAGGPSPAGGPPGGPQAPR	SGAGGPSPAGGPPGGPQAPR	0	0	0	7.35407e-16	2.15496e-07	1.056e-05				2	2	258793	204859	3.01226	genpseudogene_ENST00000610510_17_75588058-75626849_1_3_ORF2
Fetal_Ovary_bRP_Velos_41	SGAJDVJQMREEDVJK	Spectrum63221 scans:4563	SGAJDVJQMREEDVJK	SGAJDVJQMREEDVJK	X	6.31033e-05	3.38941e-05	-	0.000255637	0.000138228	-	Acetyl (N-term) [42.01],Oxidation (M) [15.99]	Acetyl (N-term) [42.01],Oxidation (M) [15.99]		2		121706			genpseudogene_ENST00000435879_12_68552995-68553882_-1_1_ORF1
Fetal_Ovary_bRP_Velos_41	SGAJDVJQMREEDVJK	Spectrum63194 scans:4535	SGAJDVJQMREEDVJK	SGAJDVJQMREEDVJK	X	0.000101337	3.38941e-05	-	0.000705526	0.000137677	-	Acetyl (N-term) [42.01],Oxidation (M) [15.99]	Acetyl (N-term) [42.01],Oxidation (M) [15.99]		2		66113.6			genpseudogene_ENST00000435879_12_68552995-68553882_-1_1_ORF1
Fetal_Ovary_bRP_Velos_41	SGAJDVJQMREEDVJK	Spectrum63239 scans:4582	SGAJDVJQMREEDVJK	SGAJDVJQMREEDVJK	X	0.000114636	0.00010638	-	0.00101139	0.00215212	-	Acetyl (N-term) [42.01],Oxidation (M) [15.99]	Acetyl (N-term) [42.01],Oxidation (M) [15.99]		2		65813.8			genpseudogene_ENST00000435879_12_68552995-68553882_-1_1_ORF1
Adult_Testis_bRP_Elite_68	SHJKEEGPEGPQR	100860	SHJKEEGPEGPQR	SHJKEEGPEGPQR	SHJKEEGPEGPQR	0	0	0	1.44996e-11	3.59193e-05	0.0002289				3	3	276569	158154	2.59106	ensBodymap_RNASEQT00000005460_X_123466768-123468912_1
Adult_Ovary_Gel_Elite_58	SHJKEEGPEGPQR	112635	SHJKEEGPEGPQR	SHJKEEGPEGPQR	SHJKEEGPEGPQR	0	0	1.599e-05	1.57445e-08	6.20741e-05	0.0004088				3	3	265509	269593	2.00342	ensBodymap_RNASEQT00000005460_X_123466768-123468912_1
Fetal_Ovary_bRP_Elite_25	SHJKEEGPEGPQR	44488	SHJKEEGPEGPQR	SHJKEEGPEGPQR	SHJKEEGPEGPQR	0	0.000226094	1.303e-05	1.04289e-07	0.000791148	7.714e-05				3	3	335226	138939	1.89947	ensBodymap_RNASEQT00000005460_X_123466768-123468912_1
Fetal_Ovary_bRP_Elite_25	SHJKEEGPEGPQR	29606	SHJKEEGPEGPQR	SHJKEEGPEGPQR	SHJKEEGPEGPQR	0	2.14142e-05	0	4.07106e-07	7.72874e-05	1.953e-07				3	3	345138	112061	2.61254	ensBodymap_RNASEQT00000005460_X_123466768-123468912_1
Fetal_Ovary_bRP_Elite_25	SHJKEEGPEGPQR	44495	SHJKEEGPEGPQR	SHJKEEGPEGPQR	SHJKEEGPEGPQR	0.000136629	0.000173471	6.452e-05	0.00168187	0.000553684	0.0007789				2	2	74696.4	72897.7	1.61433	ensBodymap_RNASEQT00000005460_X_123466768-123468912_1
Adult_Adrenalgland_Gel_Elite_49	SHRPPPTAQR	14360	SHRPPPTAQR	SHRPPPTAQR	SHRPPPTAQR	3.17273e-05	5.70849e-05	9.52e-05	2.47827e-06	9.19236e-05	0.0009009				3	3	268967	80892.2	2.62122	gen5'UTR_ENST00000369080_10_119818716-119819483_1_2_ORF3
Adult_Adrenalgland_Gel_Elite_49	SHRPPPTAQR	43686	SHRPPPTAQR	SHRPPPTAQR	SHRPPPTAQR	3.17273e-05	5.70849e-05	0.00205	2.47827e-06	9.06366e-05	0.002892				3	3	57217.4	85664.3	1.73792	gen5'UTR_ENST00000369080_10_119818716-119819483_1_2_ORF3
esophagus	SJAVPVSNAJJMJR	23003	SJAVPVSNAJJMJR	SJAVPVSNAJJMJR	SJAVPVSNAJJMJR	0.000316876	0.0260508	0.002219	0.00147113	0.499053	0.006003				3	3	884954	256459	1.07322	calCuffs_CUFF.150542.1_8_90101284-90120163_-1_2_ORF41
Fetal_Brain_bRP_Elite_15	SJEPASSAK	39827	SJEPASSAK	SJEPASSAK	SJEPASSAK	7.84721e-05	0.000594596	0.0448	0.00153871	0.00889467	0.2703				2	2	91444.8	115266	0.918477	genlncRNA_ENST00000434301_2_100104919-100107504_1_3_ORF2
Fetal_Brain_bRP_Elite_15	SJEPASSAK	39910	SJEPASSAK	SJEPASSAK	SJEPASSAK	0.000501209	0.000378759	0.01493	0.00606074	0.00530703	0.1024				2	2	162432	115266	1.2624	genlncRNA_ENST00000434301_2_100104919-100107504_1_3_ORF2
cervix_uteri	SJPFGFEYJNFTR	88430	SJPFGFEYJNFTR	MVTKVCFVGDGFTR	SJPFGFEYJNFTR	0.000392309	0.171256	0.001231	0.00243182	1	0.003603	Acetyl (N-term) [42.01]	[57.02],Oxidation (M) [15.99]	Acetyl (N-term) [42.01]	3	3	24784.3	20951.8	1.35621	calCuffs_CUFF.29823.1_12_11331034-11337342_1_3_ORF35
Adult_NKcells_Gel_Elite_78	SJQNJJPASTGAAK	260190	SJQNJJPASTGAAK	JEEGPPVTTVJTR	SJQNJJPASTGAAK	5.9044e-05	0.000173978	4.351e-05	0.000523607	0.00176339	0.0002323	Acetyl (N-term) [42.01]		Acetyl (N-term) [42.01]	2	2	525734	1.20084e+06	1.75909	Augustus2_AUGUSTUS00000000466_1_119433673-119434810_-1
thyroid_gland	SJQNJJPASTGAAK	375209	SJQNJJPASTGAAK	AJQNJJPASTGAAK	SJQNJJPASTGAAK	0.000313361	0	0.002211	0.00278021	4.68281e-06	0.007824	Acetyl (N-term) [42.01]	Carbamidomethyl (N-term) [57.02]	Acetyl (N-term) [42.01]	2	2	316248	332808	1.30387	Augustus2_AUGUSTUS00000000466_1_119433673-119434810_-1
ovary	SJQNJJPASTGAAK	30482	SJQNJJPASTGAAK	AJQNJJPASTGAAK	SJQNJJPASTGAAK	0.000198909	1.77463e-05	0.0003083	0.00313416	2.61065e-05	0.002184	Acetyl (N-term) [42.01]	Carbamidomethyl (N-term) [57.02],Deamidated (NQ) [0.98]	Acetyl (N-term) [42.01]	2	2	869127	490416	1.89485	Augustus2_AUGUSTUS00000000466_1_119433673-119434810_-1
tube	SJQNJJPASTGAAK	25272	SJQNJJPASTGAAK	AJQNJJPASTGAAK	SJQNJJPASTGAAK	0.000376711	0	0.0009217	0.0034731	1.93708e-06	0.001301	Acetyl (N-term) [42.01]	Carbamidomethyl (N-term) [57.02],Deamidated (NQ) [0.98]	Acetyl (N-term) [42.01]	2	2	511657	337400	1.88907	Augustus2_AUGUSTUS00000000466_1_119433673-119434810_-1
Adult_Platelets_Gel_Elite_48	SJQNJJPASTGAAK	412758	SJQNJJPASTGAAK	JEEGPPVTTVJTR	SJQNJJPASTGAAK	0.000433477	0.000524787	5.398e-05	0.00358566	0.00676654	0.0005185	Acetyl (N-term) [42.01]		Acetyl (N-term) [42.01]	2	2	222151	398153	1.70813	Augustus2_AUGUSTUS00000000466_1_119433673-119434810_-1
Adult_Retina_Gel_Velos_5	SJQNJJPASTGAAK	130771	SJQNJJPASTGAAK	GAJQNJJPASTGAAK	SJQNJJPASTGAAK	0.000472584	0	0.0001472	0.00502522	0.000105108	0.001044	Acetyl (N-term) [42.01]	Deamidated (NQ) [0.98]	Acetyl (N-term) [42.01]	1	1	485652	36367.5	1.36246	Augustus2_AUGUSTUS00000000466_1_119433673-119434810_-1
Adult_Retina_Gel_Velos_5	SJQNJJPASTGAAK	130843	SJQNJJPASTGAAK	AJQNJJPASTGAAK	SJQNJJPASTGAAK	0.000569554	0	0.0002264	0.00627982	2.37187e-06	0.001229	Acetyl (N-term) [42.01]	Carbamidomethyl (N-term) [57.02],Deamidated (NQ) [0.98]	Acetyl (N-term) [42.01]	1	1	128345	28610.5	1.28103	Augustus2_AUGUSTUS00000000466_1_119433673-119434810_-1
Adult_Heart_bRP_Velos_6	SJQNJJPASTGAAK	182660	SJQNJJPASTGAAK	AJQNJJPASTGAAK	SJQNJJPASTGAAK	0.000410335	0	0.0009306	0.00865638	1.84053e-06	0.00207	Acetyl (N-term) [42.01]	Carbamidomethyl (N-term) [57.02],Deamidated (NQ) [0.98]	Acetyl (N-term) [42.01]	1	1	237994	150284	1.30951	Augustus2_AUGUSTUS00000000466_1_119433673-119434810_-1
Adult_Ovary_Gel_Elite_58	SNTHPAJHSFCSR	254007	SNTHPAJHSFCSR	SNTHPAJHSFCSR	SNTHPAJHSFCSR	5.40347e-05	1.86324e-05	9.504e-06	0.000722205	8.99822e-05	0.0001726		[57.02]	[57.02]	3	3	122686	121595	2.55986	Augustus2_AUGUSTUS00000112853_X_51682831-51682013_-1,Augustus2_AUGUSTUS00000112854_X_51618873-51618055_-1,Augustus_AUGUSTUS00000112853_AC234030_3_90448-91266_1,Augustus_AUGUSTUS00000112854_AC234030_3_154406-155224_1
Adult_Urinarybladder_Gel_Elite_70	SNTVDNARJVJQJDNAR	31770	SNTVDNARJVJQJDNAR	X	SNTVDNARJVJQJDNAR	0.000330163	-	0.000333	0.00502574	-	0.002027				2	2	30549.8	132392	1.28965	genpseudogene_ENST00000452408_6_28969130-28970460_-1_3_ORF3,yalePseudo_PGOHUM00000243109_6_28936907-28938191_-1_2_ORF3
Adult_Testis_Gel_Elite_69	SPEDJVVASR	249086	SPEDJVVASR	SPEDJVVASR	SPEDJVVASR	4.17379e-05	0.000574453	0.001906	0.000387208	0.00801212	0.006512				2	2	751963	491019	1.42708	calCuffs_CUFF.145765.1_7_155658752-155662893_1_3_ORF37,calCuffs_CUFF.145765.2_7_155658752-155662893_1_2_ORF36,calCuffs_CUFF.145765.3_7_155660092-155662893_1_2_ORF5,calCuffs_CUFF.145765.4_7_155660659-155662893_1_3_ORF4
Adult_Adrenalgland_Gel_Elite_49	SPEDJVVASR	293961	SPEDJVVASR	SPEDJVVASR	SPEDJVVASR	0.000543298	0.000633718	0.4202	0.00307444	0.00739175	1				2	2	1.49158e+06	288337	1.34329	calCuffs_CUFF.145765.1_7_155658752-155662893_1_3_ORF37,calCuffs_CUFF.145765.2_7_155658752-155662893_1_2_ORF36,calCuffs_CUFF.145765.3_7_155660092-155662893_1_2_ORF5,calCuffs_CUFF.145765.4_7_155660659-155662893_1_3_ORF4
Fetal_Ovary_Gel_Velos_74	SPEDJVVASR	174993	SPEDJVVASR	SPEDJVVASR	SPEDJVVASR	0.000578523	0.000311302	0.00535	0.00851156	0.00487747	0.05376				2	2	3380902	5316583	1.65365	calCuffs_CUFF.145765.1_7_155658752-155662893_1_3_ORF37,calCuffs_CUFF.145765.2_7_155658752-155662893_1_2_ORF36,calCuffs_CUFF.145765.3_7_155660092-155662893_1_2_ORF5,calCuffs_CUFF.145765.4_7_155660659-155662893_1_3_ORF4
anus	SPHVPJNVHMRFJK	175820	SPHVPJNVHMRFJK	SPHVPJNVHMRFJK	SPHVPJNVHMRFJK	0.00107377	0.0173748	0.001906	0.00961353	0.327624	0.002106				3	3	239834	196875	1.63501	calCuffs_CUFF.75644.1_2_75251865-75417156_1_1_ORF139,calCuffs_CUFF.75644.2_2_75349970-75417156_1_2_ORF142,genlncRNA_ENST00000604271_2_75154366-75189949_1_1_ORF20
Adult_Testis_bRP_Elite_68	SPNTJGETEVAVGGR	283936	SPNTJGETEVAVGGR	SPNTJGETEVAVGGR	SPNTJGETEVAVGGR	0	0	0.000152	4.4507e-14	2.40208e-06	0.001102				2	2	233359	337252	2.49176	gen5'UTR_ENST00000375964_6_31651764-31652700_-1_3_ORF2,gen5'UTR_ENST00000424480_6_31651764-31652667_-1_3_ORF1,gen5'UTR_ENST00000451898_6_31651764-31652648_-1_2_ORF1
Fetal_Ovary_bRP_Elite_25	SRPWNEVEDSJQAJVADSQVPR	229210	SRPWNEVEDSJQAJVADSQVPR	SRPWNEVEDSJQAJVADSQVPR	SRPWNEVEDSJQAJVADSQVPR	0	3.39264e-05	0	4.77747e-07	0.000114806	5.045e-08				3	3	32163.2	40728.7	2.17605	ensBodymap_RNASEQT00000005460_X_123466768-123468912_1
adipocyte-02	SSJAGAJAJAR	101637	SSJAGAJAJAR	SSJAGAJAJAR	X	0.000205129	0.000833753	-	0.00173064	0.00626426	-				2		4355.72			gen5'UTR_ENST00000432278_21_38805951-38810034_1_2_ORF2
Fetal_Testis_bRP_Elite_26	STPRPAPPQPGAAEGAGGPEGK	124515	STPRPAPPQPGAAEGAGGPEGK	STPRPAPPQPGAAEGAGGPEGK	GASQJSQEAEGAVGAJPGJCR	0	4.01321e-05	0.0001678	6.96544e-16	0.000198207	0.0008923	Acetyl (N-term) [42.01]	Acetyl (N-term) [42.01]	[57.02]	2	2	642869	739537	1.21885	Augustus2_AUGUSTUS00000022070_14_103089339-103086013_1,ensBodymap_RNASEQT00000129837_14_103550461-103556361_1,ensBodymap_RNASEQT00000264133_14_103552309-103556361_1
Adult_Frontalcortex_bRP_Elite_38	STPRPAPPQPGAAEGAGGPEGK	122352	STPRPAPPQPGAAEGAGGPEGK	STPRPAPPQPGAAEGAGGPEGK	X	0	0.000550846	-	8.32148e-16	0.00181805	-	Acetyl (N-term) [42.01]	Acetyl (N-term) [42.01]		2		605309			Augustus2_AUGUSTUS00000022070_14_103089339-103086013_1,ensBodymap_RNASEQT00000129837_14_103550461-103556361_1,ensBodymap_RNASEQT00000264133_14_103552309-103556361_1
Fetal_Brain_Gel_Velos_16	SVVJEEVGGGDPGEEAAEEHK	145921	SVVJEEVGGGDPGEEAAEEHK	SVVJEEVGGGDPGEEAAEEHK	SVVJEEVGGGDPGEEAAEEHK	0	0	0	4.90343e-08	4.419e-13	5.817e-08				3	3	596793	369908	2.27875	Augustus2_AUGUSTUS00000112853_X_51682831-51682013_-1,Augustus2_AUGUSTUS00000112854_X_51618873-51618055_-1,Augustus_AUGUSTUS00000112853_AC234030_3_90448-91266_1,Augustus_AUGUSTUS00000112854_AC234030_3_154406-155224_1
Adult_Testis_bRP_Elite_68	SVVJEEVGGGDPGEEAAEEHK	190043	SVVJEEVGGGDPGEEAAEEHK	SVVJEEVGGGDPGEEAAEEHK	SVVJEEVGGGDPGEEAAEEHK	7.71909e-06	0	1.525e-05	2.97776e-06	1.55745e-06	0.0005091				3	3	118037	296257	1.7635	Augustus2_AUGUSTUS00000112853_X_51682831-51682013_-1,Augustus2_AUGUSTUS00000112854_X_51618873-51618055_-1,Augustus_AUGUSTUS00000112853_AC234030_3_90448-91266_1,Augustus_AUGUSTUS00000112854_AC234030_3_154406-155224_1
Adult_Gallbladder_bRP_Elite_53	SYEJPDSQAJJJSNER	103088	SYEJPDSQAJJJSNER	SYEJPDSQAJJJSNER	SYEJPDSQAJJJSNER	0.000394629	0.00201505	0.001253	0.00410079	0.0415714	0.003934				2	2	57436.4	198827	1.05999	genpseudogene_ENST00000457622_6_46204729-46207386_1_2_ORF6,yalePseudo_PGOHUM00000243632_6_46172715-46173829_1_2_ORF3
Adult_Prostate_bRP_Elite_61	SYEJPDSQAJJJSNER	115132	SYEJPDSQAJJJSNER	SYEJPDSQAJJJSNER	SYEJPDSQAJJJSNER	0.000409434	0.000161009	0.001869	0.00619776	0.00118213	0.003288				2	2	397943	1.10094e+06	1.30764	genpseudogene_ENST00000457622_6_46204729-46207386_1_2_ORF6,yalePseudo_PGOHUM00000243632_6_46172715-46173829_1_2_ORF3
Adult_Gallbladder_bRP_Elite_53	SYEJPDSQAJJJSNER	102539	SYEJPDSQAJJJSNER	SYEJPDSQAJJJSNER	SYEJPDSQAJJJSNER	0.000568839	0.000675014	0.002218	0.00680506	0.00992864	0.00895				2	2	2319095	5.87612e+06	1.00379	genpseudogene_ENST00000457622_6_46204729-46207386_1_2_ORF6,yalePseudo_PGOHUM00000243632_6_46172715-46173829_1_2_ORF3
Adult_Gallbladder_bRP_Elite_53	SYEJPDSQAJJJSNER	120413	SYEJPDSQAJJJSNER	SYEJPDSQAJJJSNER	SYEJPDSQAJJJSNER	0.000622758	0.000215476	0.00111	0.00791536	0.0024613	0.003719				2	2	494133	747778	1.39057	genpseudogene_ENST00000457622_6_46204729-46207386_1_2_ORF6,yalePseudo_PGOHUM00000243632_6_46172715-46173829_1_2_ORF3
Adult_Gallbladder_bRP_Elite_53	SYEJPDSQAJJJSNER	120482	SYEJPDSQAJJJSNER	SYEJPDSQAJJJSNER	SYEJPDSQAJJJSNER	0.000630761	0.000154276	0.001177	0.00829851	0.0019536	0.003785				2	2	860615	1.13035e+06	1.47489	genpseudogene_ENST00000457622_6_46204729-46207386_1_2_ORF6,yalePseudo_PGOHUM00000243632_6_46172715-46173829_1_2_ORF3
Adult_Gallbladder_bRP_Elite_53	SYEJPDSQAJJJSNER	120360	SYEJPDSQAJJJSNER	SYEJPDSQAJJJSNER	SYEJPDSQAJJJSNER	0.000876884	0.000117228	0.000944	0.0143212	0.000896392	0.003401				2	2	72541.5	65196.3	1.31914	genpseudogene_ENST00000457622_6_46204729-46207386_1_2_ORF6,yalePseudo_PGOHUM00000243632_6_46172715-46173829_1_2_ORF3
platelets_lysate-13	SYEJPDSQVJPTGNER	174904	SYEJPDSQVJPTGNER	SYEJPDSQVJPTGNER	X	0	0.000349988	-	3.90065e-13	0.00452732	-				2		6544.69			genpseudogene_ENST00000441772_11_1802889-1804095_-1_2_ORF9
platelets_lysate-14	SYEJPDSQVJPTGNER	13327	SYEJPDSQVJPTGNER	SYEJPDSQVJPTGNER	X	0	0.000190955	-	7.15251e-09	0.00259892	-				2		6249.39			genpseudogene_ENST00000441772_11_1802889-1804095_-1_2_ORF9
platelets_lysate-14	SYEJPDSQVJPTGNER	4052	SYEJPDSQVJPTGNER	SYEJPDSQVJPTGNER	X	0	0.000778036	-	6.67813e-08	0.00863094	-				2		3028.33			genpseudogene_ENST00000441772_11_1802889-1804095_-1_2_ORF9
platelets_lysate-14	SYEJPDSQVJPTGNER	31800	SYEJPDSQVJPTGNER	SYEJPDSQVJPTGNER	X	0	0.000432383	-	9.88093e-08	0.00447215	-				2		7078.85			genpseudogene_ENST00000441772_11_1802889-1804095_-1_2_ORF9
platelets_lysate-14	SYEJPDSQVJPTGNER	80183	SYEJPDSQVJPTGNER	SYEJPDSQVJPTGNER	X	0	0.000769485	-	4.30488e-07	0.00854294	-				2		2456.72			genpseudogene_ENST00000441772_11_1802889-1804095_-1_2_ORF9
platelets_lysate-14	SYEJPDSQVJPTGNER	200544	SYEJPDSQVJPTGNER	SYEJPDSQVJPTGNER	X	0	3.16727e-05	-	6.74885e-07	0.000372279	-				2		5590.05			genpseudogene_ENST00000441772_11_1802889-1804095_-1_2_ORF9
platelets_lysate-19	SYEJPDSQVJPTGNER	182481	SYEJPDSQVJPTGNER	SYEJPDSQVJPTGNER	X	0	0.000112754	-	2.69478e-06	0.00197263	-				2		2664.91			genpseudogene_ENST00000441772_11_1802889-1804095_-1_2_ORF9
platelets_lysate-13	SYEJPDSQVJPTGNER	184356	SYEJPDSQVJPTGNER	SYEJPDSQVJPTGNER	X	0	0.000349988	-	3.23488e-06	0.00431375	-				2		3301.4			genpseudogene_ENST00000441772_11_1802889-1804095_-1_2_ORF9
platelets_lysate-14	SYEJPDSQVJPTGNER	116575	SYEJPDSQVJPTGNER	SYEJPDSQVJPTGNER	X	0	0.000620281	-	4.19492e-06	0.0069091	-				2		4255.87			genpseudogene_ENST00000441772_11_1802889-1804095_-1_2_ORF9
platelets_lysate-21	SYEJPDSQVJPTGNER	20255	SYEJPDSQVJPTGNER	SYEJPDSQVJPTGNER	X	0	0.00037004	-	5.39637e-06	0.00729743	-				2		4826.64			genpseudogene_ENST00000441772_11_1802889-1804095_-1_2_ORF9
platelets_lysate-15	SYEJPDSQVJPTGNER	22777	SYEJPDSQVJPTGNER	SYEJPDSQVJPTGNER	X	0	0.000325647	-	8.4549e-06	0.00395569	-				2		4059.11			genpseudogene_ENST00000441772_11_1802889-1804095_-1_2_ORF9
platelets_lysate-15	SYEJPDSQVJPTGNER	99444	SYEJPDSQVJPTGNER	SYEJPDSQVJPTGNER	X	0	1.4939e-05	-	8.4549e-06	0.000615472	-				2		4743.28			genpseudogene_ENST00000441772_11_1802889-1804095_-1_2_ORF9
platelets_lysate-26	SYEJPDSQVJPTGNER	139264	SYEJPDSQVJPTGNER	SYEJPDSQVJPTGNER	X	0	0.000234042	-	7.65095e-05	0.00409479	-				2		1832.22			genpseudogene_ENST00000441772_11_1802889-1804095_-1_2_ORF9
platelets_lysate-19	SYEJPDSQVJPTGNER	118808	SYEJPDSQVJPTGNER	SYEJPDSQVJPTGNER	X	0	0	-	0.000108962	2.04957e-06	-				2		2365.55			genpseudogene_ENST00000441772_11_1802889-1804095_-1_2_ORF9
platelets_lysate-15	SYEJPDSQVJPTGNER	22770	SYEJPDSQVJPTGNER	SYEJPDSQVJPTGNER	X	0	0.000492151	-	0.000148752	0.0051899	-				2		2289.42			genpseudogene_ENST00000441772_11_1802889-1804095_-1_2_ORF9
platelets_lysate-25	SYEJPDSQVJPTGNER	212269	SYEJPDSQVJPTGNER	SYEJPDSQVJPTGNER	X	3.57775e-05	0.000498337	-	0.000168501	0.0053035	-				2		2513.05			genpseudogene_ENST00000441772_11_1802889-1804095_-1_2_ORF9
platelets_lysate-14	SYEJPDSQVJPTGNER	191328	SYEJPDSQVJPTGNER	SYEJPDSQVJPTGNER	X	2.27254e-05	0.000432383	-	0.00018991	0.00451057	-				2		4397.11			genpseudogene_ENST00000441772_11_1802889-1804095_-1_2_ORF9
platelets_lysate-20	SYEJPDSQVJPTGNER	173069	SYEJPDSQVJPTGNER	SYEJPDSQVJPTGNER	X	1.86888e-05	0.000518199	-	0.000195573	0.00761823	-				2		2770.86			genpseudogene_ENST00000441772_11_1802889-1804095_-1_2_ORF9
platelets_lysate-21	SYEJPDSQVJPTGNER	14504	SYEJPDSQVJPTGNER	SYEJPDSQVJPTGNER	X	9.81635e-06	0.000472236	-	0.000218554	0.00988926	-				2		1828.11			genpseudogene_ENST00000441772_11_1802889-1804095_-1_2_ORF9
Adult_Colon_bRP_Elite_50	SYEJPDSQVJPTGNER	66403	SYEJPDSQVJPTGNER	SYEJPDSQVJPTGNER	SYEJPDSQVJPTGNER	4.85579e-05	0.00054369	0.001682	0.000249109	0.00906039	0.001867				2	2	37323.9	252374	1.16999	genpseudogene_ENST00000441772_11_1802889-1804095_-1_2_ORF9
platelets_lysate-23	SYEJPDSQVJPTGNER	203296	SYEJPDSQVJPTGNER	SYEJPDSQVJPTGNER	X	1.03635e-05	0.000283094	-	0.000250769	0.00458565	-				2		1271.24			genpseudogene_ENST00000441772_11_1802889-1804095_-1_2_ORF9
platelets_lysate-14	SYEJPDSQVJPTGNER	182051	SYEJPDSQVJPTGNER	SYEJPDSQVJPTGNER	X	2.27254e-05	0.000786392	-	0.000274725	0.00958005	-				2		939.01			genpseudogene_ENST00000441772_11_1802889-1804095_-1_2_ORF9
platelets_lysate-15	SYEJPDSQVJPTGNER	60744	SYEJPDSQVJPTGNER	SYEJPDSQVJPTGNER	X	1.14988e-05	0.000547945	-	0.000329419	0.00714713	-				2		4553.88			genpseudogene_ENST00000441772_11_1802889-1804095_-1_2_ORF9
platelets_lysate-15	SYEJPDSQVJPTGNER	60715	SYEJPDSQVJPTGNER	SYEJPDSQVJPTGNER	X	2.23498e-05	0.000606061	-	0.000441574	0.00781465	-				2		2947.38			genpseudogene_ENST00000441772_11_1802889-1804095_-1_2_ORF9
Adult_CD8Tcells_bRP_Elite_77	SYEJPDSQVJPTGNER	111528	SYEJPDSQVJPTGNER	SYEJPDSQVJPTGNER	SYEJPDSQVJPTGNER	4.89869e-05	5.02037e-05	0.0009711	0.00060694	0.000264766	0.002816				2	2	245743	388312	1.44797	genpseudogene_ENST00000441772_11_1802889-1804095_-1_2_ORF9
platelets_lysate-26	SYEJPDSQVJPTGNER	212836	SYEJPDSQVJPTGNER	SYEJPDSQVJPTGNER	X	5.44649e-05	1.36142e-05	-	0.000669773	2.55397e-06	-				2		2724.35			genpseudogene_ENST00000441772_11_1802889-1804095_-1_2_ORF9
platelets_lysate-14	SYEJPDSQVJPTGNER	228543	SYEJPDSQVJPTGNER	SYEJPDSQVJPTGNER	X	2.27254e-05	0.000756658	-	0.000793519	0.00848982	-				2		1447.05			genpseudogene_ENST00000441772_11_1802889-1804095_-1_2_ORF9
platelets_lysate-26	SYEJPDSQVJPTGNER	195593	SYEJPDSQVJPTGNER	SYEJPDSQVJPTGNER	X	8.30013e-05	1.36142e-05	-	0.000963669	1.53007e-05	-				2		3317.64			genpseudogene_ENST00000441772_11_1802889-1804095_-1_2_ORF9
platelets_lysate-26	SYEJPDSQVJPTGNER	35993	SYEJPDSQVJPTGNER	SYEJPDSQVJPTGNER	X	8.30013e-05	4.96573e-05	-	0.00097093	0.00101575	-				2		2160.17			genpseudogene_ENST00000441772_11_1802889-1804095_-1_2_ORF9
platelets_lysate-21	SYEJPDSQVJPTGNER	49400	SYEJPDSQVJPTGNER	SYEJPDSQVJPTGNER	X	5.39604e-05	4.51324e-05	-	0.00111407	0.000675141	-				2		1663.13			genpseudogene_ENST00000441772_11_1802889-1804095_-1_2_ORF9
platelets_lysate-24	SYEJPDSQVJPTGNER	40783	SYEJPDSQVJPTGNER	SYEJPDSQVJPTGNER	X	0.000109243	3.63626e-05	-	0.00126652	0.000785306	-				2		1440.25			genpseudogene_ENST00000441772_11_1802889-1804095_-1_2_ORF9
platelets_lysate-26	SYEJPDSQVJPTGNER	2935	SYEJPDSQVJPTGNER	SYEJPDSQVJPTGNER	X	8.30013e-05	0	-	0.00131912	2.07171e-09	-				2		2444.17			genpseudogene_ENST00000441772_11_1802889-1804095_-1_2_ORF9
platelets_lysate-21	SYEJPDSQVJPTGNER	82559	SYEJPDSQVJPTGNER	SYEJPDSQVJPTGNER	X	6.26545e-05	5.60402e-05	-	0.00170468	0.000839791	-				2		2241.42			genpseudogene_ENST00000441772_11_1802889-1804095_-1_2_ORF9
Adult_Gallbladder_bRP_Elite_53	SYEJPDSQVJPTGNER	120565	SYEJPDSQVJPTGNER	SYEJPDSQVJPTGNER	SYEJPDSQVJPTGNER	0.000292542	1.6697e-05	0.0005218	0.00308072	6.52247e-05	0.002567				2	2	106157	86143.4	1.32492	genpseudogene_ENST00000441772_11_1802889-1804095_-1_2_ORF9
platelets_lysate-14	SYEJPDSQVJPTGNER	60995	SYEJPDSQVJPTGNER	SYEJPDSQVJPTGNER	X	0.000127709	0.000262076	-	0.003284	0.00283977	-				2		1911.75			genpseudogene_ENST00000441772_11_1802889-1804095_-1_2_ORF9
platelets_lysate-20	SYEJPDSQVJPTGNER	208788	SYEJPDSQVJPTGNER	SYEJPDSQVJPTGNER	X	0.000123735	2.54783e-05	-	0.00340853	0.000364139	-				2		2112.98			genpseudogene_ENST00000441772_11_1802889-1804095_-1_2_ORF9
platelets_lysate-26	SYEJPDSQVJPTGNER	8604	SYEJPDSQVJPTGNER	SYEJPDSQVJPTGNER	X	0.000217018	0.000266758	-	0.00413863	0.00420375	-				2		2359.07			genpseudogene_ENST00000441772_11_1802889-1804095_-1_2_ORF9
platelets_lysate-15	SYEJPDSQVJPTGNER	51563	SYEJPDSQVJPTGNER	SYEJPDSQVJPTGNER	X	0.000329501	0.00033691	-	0.00540293	0.00421178	-				2		977.99			genpseudogene_ENST00000441772_11_1802889-1804095_-1_2_ORF9
platelets_lysate-14	SYEJPDSQVJPTGNER	4041	SYEJPDSQVJPTGNER	SYEJPDSQVJPTGNER	X	0.000281261	0.000317418	-	0.00674491	0.00319369	-				2		3557.21			genpseudogene_ENST00000441772_11_1802889-1804095_-1_2_ORF9
platelets_lysate-15	SYEJPDSQVJPTGNER	22814	SYEJPDSQVJPTGNER	SYEJPDSQVJPTGNER	X	0.000486844	0.000606061	-	0.00754082	0.00784921	-				2		2335.2			genpseudogene_ENST00000441772_11_1802889-1804095_-1_2_ORF9
platelets_lysate-14	SYEJPDSQVJPTGNER	22805	SYEJPDSQVJPTGNER	SYEJPDSQVJPTGNER	X	0.000499416	0.000756658	-	0.00993158	0.00849673	-				2		1992.4			genpseudogene_ENST00000441772_11_1802889-1804095_-1_2_ORF9
Adult_Urinarybladder_bRP_Elite_71	SYEJPDSQVJPTGNER	108583	SYEJPDSQVJPTGNER	SYEJPDSQVJPTGNER	SYEJPDSQVJPTGNER	0.00229294	0.000494619	0.001667	0.0487593	0.00624782	0.002555				2	2	51652.5	138834	1.09822	genpseudogene_ENST00000441772_11_1802889-1804095_-1_2_ORF9
Adult_NKcells_bRP_Elite_34	SYEJPDSQVJPTGNER	238776	SYEJPDSQVJPTGNER	SYEJPDSQVJPTGNER	SYEJPDSQVJPTGNER	0.0471922	4.01017e-05	0.0002344	0.504718	0.000213253	0.0009149				2	2	309470	494979	1.40333	genpseudogene_ENST00000441772_11_1802889-1804095_-1_2_ORF9
cerebral_cortex	TDGGJJRPJVTRTJQ	207954	TDGGJJRPJVTRTJQ	X	TDGGJJRPJVTRTJQ	0.000994941	-	0.001913	0.00930337	-	0.007631				3	3	9358.2	6502.62	0.943031	calCuffs_CUFF.71047.1_2_3589018-3600065_1_2_ORF102
Adult_Pancreas_bRP_Elite_59	TEQGPTGVTMTSNPJTWGQJK	296513	TEQGPTGVTMTSNPJTWGQJK	TEQGPTGVTMTSNPJTWGQJK	TEQGPTGVTMTSNPJTWGQJK	0	0	0	7.31573e-16	3.10624e-08	3.041e-06				2	2	40540.2	139132	3.72785	genlncRNA_ENST00000413518_19_58305349-58315657_1_2_ORF3,genlncRNA_ENST00000427361_19_58305374-58315202_1_3_ORF4,genlncRNA_ENST00000590505_19_58309030-58315203_1_2_ORF25
Adult_NKcells_Gel_Elite_78	TEQGPTGVTMTSNPJTWGQJK	404762	TEQGPTGVTMTSNPJTWGQJK	TEQGPTGVTMTSNPJTWGQJK	TEQGPTGVTMTSNPJTWGQJK	0	0	0	7.66309e-16	6.26965e-08	1.79e-05				2	2	85348.5	525148	2.38695	genlncRNA_ENST00000413518_19_58305349-58315657_1_2_ORF3,genlncRNA_ENST00000427361_19_58305374-58315202_1_3_ORF4,genlncRNA_ENST00000590505_19_58309030-58315203_1_2_ORF25
Adult_Prostate_bRP_Elite_61	TEQGPTGVTMTSNPJTWGQJK	342457	TEQGPTGVTMTSNPJTWGQJK	TEQGPTGVTMTSNPJTWGQJK	TEQGPTGVTMTSNPJTWGQJK	0	0	0	1.17713e-15	7.83488e-07	2.351e-07				2	2	102309	356266	2.73709	genlncRNA_ENST00000413518_19_58305349-58315657_1_2_ORF3,genlncRNA_ENST00000427361_19_58305374-58315202_1_3_ORF4,genlncRNA_ENST00000590505_19_58309030-58315203_1_2_ORF25
Adult_Retina_bRP_Elite_64	TEQGPTGVTMTSNPJTWGQJK	317741	TEQGPTGVTMTSNPJTWGQJK	TEQGPTGVTMTSNPJTWGQJK	TEQGPTGVTMTSNPJTWGQJK	0	0	0	5.39778e-13	1.82407e-09	7.83e-06				2	2	157077	628254	2.82045	genlncRNA_ENST00000413518_19_58305349-58315657_1_2_ORF3,genlncRNA_ENST00000427361_19_58305374-58315202_1_3_ORF4,genlncRNA_ENST00000590505_19_58309030-58315203_1_2_ORF25
Adult_Testis_bRP_Elite_68	TEQGPTGVTMTSNPJTWGQJK	290055	TEQGPTGVTMTSNPJTWGQJK	TEQGPTGVTMTSNPJTWGQJK	TEQGPTGVTMTSNPJTWGQJK	0	0	0	1.53795e-11	2.73828e-06	2.532e-05				2	2	22719.1	156505	2.11605	genlncRNA_ENST00000413518_19_58305349-58315657_1_2_ORF3,genlncRNA_ENST00000427361_19_58305374-58315202_1_3_ORF4,genlncRNA_ENST00000590505_19_58309030-58315203_1_2_ORF25
Adult_CD8Tcells_bRP_Elite_77	TEQGPTGVTMTSNPJTWGQJK	314112	TEQGPTGVTMTSNPJTWGQJK	TEQGPTGVTMTSNPJTWGQJK	TEQGPTGVTMTSNPJTWGQJK	0	0	1.159e-05	1.77359e-05	4.76146e-06	0.0002481				3	3	204168	365556	1.42438	genlncRNA_ENST00000413518_19_58305349-58315657_1_2_ORF3,genlncRNA_ENST00000427361_19_58305374-58315202_1_3_ORF4,genlncRNA_ENST00000590505_19_58309030-58315203_1_2_ORF25
Adult_CD8Tcells_bRP_Elite_77	TEQGPTGVTMTSNPJTWGQJK	297343	TEQGPTGVTMTSNPJTWGQJK	TEQGPTGVTMTSNPJTWGQJK	TEQGPTGVTMTSNPJTWGQJK	0	0	0	3.11754e-05	7.49096e-08	4.729e-06				2	2	135201	82130.1	1.80931	genlncRNA_ENST00000413518_19_58305349-58315657_1_2_ORF3,genlncRNA_ENST00000427361_19_58305374-58315202_1_3_ORF4,genlncRNA_ENST00000590505_19_58309030-58315203_1_2_ORF25
Adult_Prostate_bRP_Elite_61	TEQGPTGVTMTSNPJTWGQJK	342486	TEQGPTGVTMTSNPJTWGQJK	TEQGPTGVTMTSNPJTWGQJK	TEQGPTGVTMTSNPJTWGQJK	0	0.000109684	8.612e-05	5.68331e-05	0.00026597	0.0008985				3	3	69437.1	348685	1.47252	genlncRNA_ENST00000413518_19_58305349-58315657_1_2_ORF3,genlncRNA_ENST00000427361_19_58305374-58315202_1_3_ORF4,genlncRNA_ENST00000590505_19_58309030-58315203_1_2_ORF25
Adult_CD8Tcells_Gel_Elite_44	TEQGPTGVTMTSNPJTWGQJK	393631	TEQGPTGVTMTSNPJTWGQJK	TEQGPTGVTMTSNPJTWGQJK	TEQGPTGVTMTSNPJTWGQJK	1.18656e-05	0	3.633e-05	5.81381e-05	3.16012e-09	5.729e-05				2	2	81467.6	237741	1.58286	genlncRNA_ENST00000413518_19_58305349-58315657_1_2_ORF3,genlncRNA_ENST00000427361_19_58305374-58315202_1_3_ORF4,genlncRNA_ENST00000590505_19_58309030-58315203_1_2_ORF25
Adult_CD8Tcells_bRP_Elite_77	TEQGPTGVTMTSNPJTWGQJK	314091	TEQGPTGVTMTSNPJTWGQJK	TEQGPTGVTMTSNPJTWGQJK	TEQGPTGVTMTSNPJTWGQJK	2.63779e-05	0	0	0.000275583	3.07851e-08	4.432e-05				2	2	264515	154635	1.55494	genlncRNA_ENST00000413518_19_58305349-58315657_1_2_ORF3,genlncRNA_ENST00000427361_19_58305374-58315202_1_3_ORF4,genlncRNA_ENST00000590505_19_58309030-58315203_1_2_ORF25
Adult_CD4Tcells_bRP_Velos_29	TEQGPTGVTMTSNPJTWGQJK	118385	TEQGPTGVTMTSNPJTWGQJK	TEQGPTGVTMTSNPJTWGQJK	TEQGPTGVTMTSNPJTWGQJK	5.17285e-05	0	0.0008492	0.00153401	1.15485e-07	0.001826				2	2	20765.4	15089.4	1.57285	genlncRNA_ENST00000413518_19_58305349-58315657_1_2_ORF3,genlncRNA_ENST00000427361_19_58305374-58315202_1_3_ORF4,genlncRNA_ENST00000590505_19_58309030-58315203_1_2_ORF25
anus	TEQGPTGVTMTSNPJTWGQJK	394921	TEQGPTGVTMTSNPJTWGQJK	TEQGPTGVTMTSNPJTWGQJK	TEQGPTGVTMTSNPJTWGQJK	0.000205225	0	0.0004039	0.0019821	4.75304e-06	0.001812	Oxidation (M) [15.99]	Oxidation (M) [15.99]	Oxidation (M) [15.99]	2	2	37452.2	94170.7	1.18884	genlncRNA_ENST00000413518_19_58305349-58315657_1_2_ORF3,genlncRNA_ENST00000427361_19_58305374-58315202_1_3_ORF4,genlncRNA_ENST00000590505_19_58309030-58315203_1_2_ORF25
anus	TEQGPTGVTMTSNPJTWGQJK	396368	TEQGPTGVTMTSNPJTWGQJK	TEQGPTGVTMTSNPJTWGQJK	TEQGPTGVTMTSNPJTWGQJK	0.00181348	0	0.001882	0.0186852	2.02859e-05	0.002106				2	2	29936	73222.7	0.739389	genlncRNA_ENST00000413518_19_58305349-58315657_1_2_ORF3,genlncRNA_ENST00000427361_19_58305374-58315202_1_3_ORF4,genlncRNA_ENST00000590505_19_58309030-58315203_1_2_ORF25
Adult_Gallbladder_bRP_Elite_53	TEQGPTGVTMTSNPJTWGQJKK	289611	TEQGPTGVTMTSNPJTWGQJKK	TEQGPTGVTMTSNPJTWGQJKK	TEQGPTGVTMTSNPJTWGQJKK	0	0	0	2.84949e-08	8.35048e-08	2.255e-08				3	3	101621	95465.3	2.93762	genlncRNA_ENST00000413518_19_58305349-58315657_1_2_ORF3,genlncRNA_ENST00000427361_19_58305374-58315202_1_3_ORF4,genlncRNA_ENST00000590505_19_58309030-58315203_1_2_ORF25
Adult_CD4Tcells_bRP_Elite_28	TGAAGGGHGDEPGJADAAPSQSEGR	68741	TGAAGGGHGDEPGJADAAPSQSEGR	TGAAGGGHGDEPGJADAAPSQSEGR	TGAAGGGHGDEPGJADAAPSQSEGR	0	1.65517e-05	0	2.26389e-07	4.09061e-06	8.678e-08				3	3	44231.4	81516.3	2.82932	gen5'UTR_ENST00000380599_17_7466802-7479525_-1_1_ORF1
earwax	TJNQWFSTPVJK	130938	TJNQWFSTPVJK	TJNQWFSTPVJK	TJNQWFSTPVJK	0.000154426	0.000149896	0.09491	0.00103723	0.000705356	0.637				3	3	386990	282420	1.38495	calCuffs_CUFF.79571.1_2_150421110-150427720_1_2_ORF32
Adult_Adrenalgland_Gel_Elite_49	TJVEFVJGPSGVAEENK	301262	TJVEFVJGPSGVAEENK	X	TJVEFVJGPSGVAEENK	0.00105445	-	0.003049	0.00500444	-	0.004073	Acetyl (N-term) [42.01]		Acetyl (N-term) [42.01]	2	2	3782099	7949234	0.97362	calCuffs_CUFF.63598.1_17_78359432-78388728_-1_3_ORF180
Adult_Frontalcortex_bRP_Elite_38	TPJEAJWPWRQQQGATAATK	113038	TPJEAJWPWRQQQGATAATK	X	TPJEAJWPWRQQQGATAATK	0.00107059	-	0.0002829	0.00641307	-	0.001018				2	2	381905	316238	1.03822	calCuffs_CUFF.105659.1_4_3826125-3834275_-1_2_ORF51
Fetal_Gut_bRP_Elite_17	TQDJANAPNAPEJJEJEFK	121349	TQDJANAPNAPEJJEJEFK	PHASJEQPAFWJQJYPEK	TQDJANAPNAPEJJEJEFK	0.000128204	0.311627	0.002306	0.0022013	1	0.003687	Acetyl (N-term) [42.01]	Deamidated (NQ) [0.98]	Acetyl (N-term) [42.01]	3	3	51091.2	325325	1.07963	Augustus2_AUGUSTUS00000037893_4_148526493-148527106_-1,genpseudogene_ENST00000504437_4_148526493-148527139_-1_1_ORF1,yalePseudo_PGOHUM00000245726_4_149447648-149448297_-1_1_ORF1
Fetal_Gut_bRP_Elite_17	TQDJANAPNAPEJJEJEFK	121674	TQDJANAPNAPEJJEJEFK	GGGSGGGPAAARRNPFARJDNR	TQDJANAPNAPEJJEJEFK	0.000128204	0.414981	0.0009242	0.0022767	1	0.002558	Acetyl (N-term) [42.01]	Deamidated (NQ) [0.98]	Acetyl (N-term) [42.01]	2	2	68480.3	187899	1.37786	Augustus2_AUGUSTUS00000037893_4_148526493-148527106_-1,genpseudogene_ENST00000504437_4_148526493-148527139_-1_1_ORF1,yalePseudo_PGOHUM00000245726_4_149447648-149448297_-1_1_ORF1
Fetal_Testis_bRP_Elite_26	TQDJANAPNAPEJJEJEFK	223309	TQDJANAPNAPEJJEJEFK	QRJAVVAFFPENGVSDFQK	TQDJANAPNAPEJJEJEFK	0.000101509	0.397883	0.0004625	0.00237634	1	0.002467	Acetyl (N-term) [42.01]	Deamidated (NQ) [0.98],Deamidated (NQ) [0.98]	Acetyl (N-term) [42.01]	2	2	1380788	1400323	1.11872	Augustus2_AUGUSTUS00000037893_4_148526493-148527106_-1,genpseudogene_ENST00000504437_4_148526493-148527139_-1_1_ORF1,yalePseudo_PGOHUM00000245726_4_149447648-149448297_-1_1_ORF1
Fetal_Liver_bRP_Elite_23	TQDJANAPNAPEJJEJEFK	68131	TQDJANAPNAPEJJEJEFK	RQRNKGGPKWKHMQEMK	TQDJANAPNAPEJJEJEFK	0.000428264	0.30123	0.0003482	0.00477954	1	0.002096	Acetyl (N-term) [42.01]	Oxidation (M) [15.99]	Acetyl (N-term) [42.01]	2	2	306865	635128	1.26925	Augustus2_AUGUSTUS00000037893_4_148526493-148527106_-1,genpseudogene_ENST00000504437_4_148526493-148527139_-1_1_ORF1,yalePseudo_PGOHUM00000245726_4_149447648-149448297_-1_1_ORF1
Fetal_Gut_bRP_Elite_17	TQDJANAPNAPEJJEJEFK	121323	TQDJANAPNAPEJJEJEFK	GGGSGGGPAAARRNPFARJDNR	TQDJANAPNAPEJJEJEFK	0.000616582	0.504273	0.0007144	0.00923836	1	0.002305	Acetyl (N-term) [42.01]	Deamidated (NQ) [0.98]	Acetyl (N-term) [42.01]	2	2	176328	197630	1.3366	Augustus2_AUGUSTUS00000037893_4_148526493-148527106_-1,genpseudogene_ENST00000504437_4_148526493-148527139_-1_1_ORF1,yalePseudo_PGOHUM00000245726_4_149447648-149448297_-1_1_ORF1
Fetal_Gut_bRP_Elite_17	TQDJANAPNAPEJJEJEFK	121541	TQDJANAPNAPEJJEJEFK	QRJAVVAFFPENGVSDFQK	TQDJANAPNAPEJJEJEFK	0.000640152	0.533337	0.001214	0.00944966	1	0.002802	Acetyl (N-term) [42.01]	Deamidated (NQ) [0.98],Deamidated (NQ) [0.98]	Acetyl (N-term) [42.01]	2	2	579010	1.18007e+06	1.41139	Augustus2_AUGUSTUS00000037893_4_148526493-148527106_-1,genpseudogene_ENST00000504437_4_148526493-148527139_-1_1_ORF1,yalePseudo_PGOHUM00000245726_4_149447648-149448297_-1_1_ORF1
Fetal_Gut_bRP_Elite_17	TQDJANAPNAPEJJEJEFKK	119030	TQDJANAPNAPEJJEJEFKK	X	TQDJANAPNAPEJJEJEFKK	3.07021e-05	-	0.001689	0.000675811	-	0.003197	Acetyl (N-term) [42.01]		Acetyl (N-term) [42.01]	3	3	167438	313240	1.68556	Augustus2_AUGUSTUS00000037893_4_148526493-148527106_-1,genpseudogene_ENST00000504437_4_148526493-148527139_-1_1_ORF1,yalePseudo_PGOHUM00000245726_4_149447648-149448297_-1_1_ORF1
Fetal_Liver_bRP_Elite_23	TQDJANAPNAPEJJEJEFKK	65379	TQDJANAPNAPEJJEJEFKK	X	TQDJANAPNAPEJJEJEFKK	0.000150439	-	0	0.0015429	-	0.0006191	Acetyl (N-term) [42.01]		Acetyl (N-term) [42.01]	3	3	230899	298823	1.69515	Augustus2_AUGUSTUS00000037893_4_148526493-148527106_-1,genpseudogene_ENST00000504437_4_148526493-148527139_-1_1_ORF1,yalePseudo_PGOHUM00000245726_4_149447648-149448297_-1_1_ORF1
Fetal_Gut_bRP_Elite_17	TQDJANAPNAPEJJEJEFKK	102693	TQDJANAPNAPEJJEJEFKK	X	TQDJANAPNAPEJJEJEFKK	0.000101672	-	0.0008223	0.0016822	-	0.002451	Acetyl (N-term) [42.01]		Acetyl (N-term) [42.01]	3	3	201037	285426	1.74169	Augustus2_AUGUSTUS00000037893_4_148526493-148527106_-1,genpseudogene_ENST00000504437_4_148526493-148527139_-1_1_ORF1,yalePseudo_PGOHUM00000245726_4_149447648-149448297_-1_1_ORF1
Fetal_Gut_bRP_Elite_17	TQDJANAPNAPEJJEJEFKK	119368	TQDJANAPNAPEJJEJEFKK	X	TQDJANAPNAPEJJEJEFKK	0.000128204	-	0.0007144	0.00224255	-	0.00229	Acetyl (N-term) [42.01]		Acetyl (N-term) [42.01]	3	3	362607	389277	1.92917	Augustus2_AUGUSTUS00000037893_4_148526493-148527106_-1,genpseudogene_ENST00000504437_4_148526493-148527139_-1_1_ORF1,yalePseudo_PGOHUM00000245726_4_149447648-149448297_-1_1_ORF1
Fetal_Liver_bRP_Elite_23	TQDJANAPNAPEJJEJEFKK	48092	TQDJANAPNAPEJJEJEFKK	X	TQDJANAPNAPEJJEJEFKK	0.00024527	-	0.0002327	0.00232362	-	0.001702	Acetyl (N-term) [42.01]		Acetyl (N-term) [42.01]	3	3	536416	559849	1.39703	Augustus2_AUGUSTUS00000037893_4_148526493-148527106_-1,genpseudogene_ENST00000504437_4_148526493-148527139_-1_1_ORF1,yalePseudo_PGOHUM00000245726_4_149447648-149448297_-1_1_ORF1
Fetal_Gut_bRP_Elite_17	TQDJANAPNAPEJJEJEFKK	102561	TQDJANAPNAPEJJEJEFKK	QPVCTNPJSJJKVVMKQCK	TQDJANAPNAPEJJEJEFKK	0.000154972	0.535256	0.001619	0.0026167	1	0.00316	Acetyl (N-term) [42.01]	[57.02], [57.02],Gln->pyro-Glu (N-term Q) [-17.03] [57.02]	Acetyl (N-term) [42.01]	3	3	1397803	1.94095e+06	1.56939	Augustus2_AUGUSTUS00000037893_4_148526493-148527106_-1,genpseudogene_ENST00000504437_4_148526493-148527139_-1_1_ORF1,yalePseudo_PGOHUM00000245726_4_149447648-149448297_-1_1_ORF1
Fetal_Gut_bRP_Elite_17	TQDJANAPNAPEJJEJEFKK	119260	TQDJANAPNAPEJJEJEFKK	QPVCTNPJSJJKVVMKQCK	TQDJANAPNAPEJJEJEFKK	0.000154972	0.533838	0.0006894	0.00268702	1	0.002198	Acetyl (N-term) [42.01]	[57.02], [57.02],Gln->pyro-Glu (N-term Q) [-17.03] [57.02]	Acetyl (N-term) [42.01]	3	3	1723871	2.2394e+06	1.79955	Augustus2_AUGUSTUS00000037893_4_148526493-148527106_-1,genpseudogene_ENST00000504437_4_148526493-148527139_-1_1_ORF1,yalePseudo_PGOHUM00000245726_4_149447648-149448297_-1_1_ORF1
Fetal_Gut_bRP_Elite_17	TQDJANAPNAPEJJEJEFKK	102442	TQDJANAPNAPEJJEJEFKK	AMJAPJHSGJGDRARPCFKK	TQDJANAPNAPEJJEJEFKK	0.000167884	0.127324	0.002109	0.00278542	0.97226	0.003536	Acetyl (N-term) [42.01]	[57.02],Carbamidomethyl (N-term) [57.02]	Acetyl (N-term) [42.01]	3	3	307128	315458	1.45234	Augustus2_AUGUSTUS00000037893_4_148526493-148527106_-1,genpseudogene_ENST00000504437_4_148526493-148527139_-1_1_ORF1,yalePseudo_PGOHUM00000245726_4_149447648-149448297_-1_1_ORF1
Fetal_Gut_bRP_Elite_18	TQDJANAPNAPEJJEJEFKK	136421	TQDJANAPNAPEJJEJEFKK	X	TQDJANAPNAPEJJEJEFKK	0.000351264	-	0.0001348	0.00291675	-	0.0008805	Acetyl (N-term) [42.01]		Acetyl (N-term) [42.01]	3	3	1.05965e+06	980724	1.61778	Augustus2_AUGUSTUS00000037893_4_148526493-148527106_-1,genpseudogene_ENST00000504437_4_148526493-148527139_-1_1_ORF1,yalePseudo_PGOHUM00000245726_4_149447648-149448297_-1_1_ORF1
Fetal_Gut_bRP_Elite_18	TQDJANAPNAPEJJEJEFKK	136656	TQDJANAPNAPEJJEJEFKK	X	TQDJANAPNAPEJJEJEFKK	0.00043216	-	0.001219	0.00368387	-	0.002025	Acetyl (N-term) [42.01]		Acetyl (N-term) [42.01]	3	3	2053104	692454	1.3342	Augustus2_AUGUSTUS00000037893_4_148526493-148527106_-1,genpseudogene_ENST00000504437_4_148526493-148527139_-1_1_ORF1,yalePseudo_PGOHUM00000245726_4_149447648-149448297_-1_1_ORF1
Fetal_Gut_bRP_Elite_18	TQDJANAPNAPEJJEJEFKK	117366	TQDJANAPNAPEJJEJEFKK	X	TQDJANAPNAPEJJEJEFKK	0.000592958	-	0.0009331	0.00515748	-	0.001633	Acetyl (N-term) [42.01]		Acetyl (N-term) [42.01]	3	3	1.07946e+06	1.12925e+06	1.18871	Augustus2_AUGUSTUS00000037893_4_148526493-148527106_-1,genpseudogene_ENST00000504437_4_148526493-148527139_-1_1_ORF1,yalePseudo_PGOHUM00000245726_4_149447648-149448297_-1_1_ORF1
Fetal_Gut_bRP_Elite_18	TQDJANAPNAPEJJEJEFKK	136536	TQDJANAPNAPEJJEJEFKK	X	TQDJANAPNAPEJJEJEFKK	0.0010965	-	0.0009808	0.00997899	-	0.001769	Acetyl (N-term) [42.01]		Acetyl (N-term) [42.01]	3	3	2055162	2.53012e+06	1.05615	Augustus2_AUGUSTUS00000037893_4_148526493-148527106_-1,genpseudogene_ENST00000504437_4_148526493-148527139_-1_1_ORF1,yalePseudo_PGOHUM00000245726_4_149447648-149448297_-1_1_ORF1
Adult_Testis_bRP_Elite_68	TSSQSAPACPR	134248	TSSQSAPACPR	TSSQSAPACPR	TSSQSAPACPR	0	0	0.0009487	9.02879e-12	6.74081e-05	0.002106		[57.02]	[57.02]	2	2	789638	1.65836e+06	2.4741	Augustus2_AUGUSTUS00000112853_X_51682831-51682013_-1,Augustus2_AUGUSTUS00000112854_X_51618873-51618055_-1,Augustus_AUGUSTUS00000112853_AC234030_3_90448-91266_1,Augustus_AUGUSTUS00000112854_AC234030_3_154406-155224_1
Adult_Ovary_Gel_Elite_58	TSSQSAPACPR	264406	TSSQSAPACPR	TSSQSAPACPR	TSSQSAPACPR	0	0	1.599e-05	6.46785e-09	8.10854e-05	0.0005113		[57.02]	[57.02]	2	2	144755	118184	2.4396	Augustus2_AUGUSTUS00000112853_X_51682831-51682013_-1,Augustus2_AUGUSTUS00000112854_X_51618873-51618055_-1,Augustus_AUGUSTUS00000112853_AC234030_3_90448-91266_1,Augustus_AUGUSTUS00000112854_AC234030_3_154406-155224_1
Adult_Ovary_Gel_Elite_58	TSSQSAPACPR	252311	TSSQSAPACPR	TSSQSAPACPR	TSSQSAPACPR	1.20497e-05	6.39284e-05	2.383e-05	8.38119e-06	0.000159059	0.0007132		[57.02]	[57.02]	2	2	99273.8	177290	2.08957	Augustus2_AUGUSTUS00000112853_X_51682831-51682013_-1,Augustus2_AUGUSTUS00000112854_X_51618873-51618055_-1,Augustus_AUGUSTUS00000112853_AC234030_3_90448-91266_1,Augustus_AUGUSTUS00000112854_AC234030_3_154406-155224_1
Adult_NKcells_bRP_Elite_34	TTPSYVAFMDTKQJJGDAAK	79245	TTPSYVAFMDTKQJJGDAAK	TTPSYVAFMDTKQJJGDAAK	TTPSYVAFMDTKQJJGDAAK	0	0.000515496	2.658e-05	1.30471e-11	0.00964345	4.981e-06	Acetyl (N-term) [42.01]	Acetyl (N-term) [42.01]	Acetyl (N-term) [42.01]	2	2	229086	147228	1.53402	genpseudogene_ENST00000419827_7_10451311-10452526_1_3_ORF2,yalePseudo_PGOHUM00000233127_7_10490940-10492347_1_1_ORF2
Fetal_Liver_bRP_Elite_22	TTPSYVAFMDTKQJJGDAAK	221454	TTPSYVAFMDTKQJJGDAAK	X	TTPSYVAFMDTKQJJGDAAK	0	-	0	7.88645e-06	-	2.825e-09				2	2	577627	452336	2.29111	genpseudogene_ENST00000419827_7_10451311-10452526_1_3_ORF2,yalePseudo_PGOHUM00000233127_7_10490940-10492347_1_1_ORF2
Fetal_Testis_bRP_Elite_26	TTPSYVAFMDTKQJJGDAAK	118284	TTPSYVAFMDTKQJJGDAAK	TTPSYVAFMDTKQJJGDAAK	TTPSYVAFMDTKQJJGDAAK	9.22112e-06	0.00156783	0	0.000109795	0.0418455	3.317e-06	Acetyl (N-term) [42.01]	Acetyl (N-term) [42.01]	Acetyl (N-term) [42.01]	2	2	256420	285286	1.85561	genpseudogene_ENST00000419827_7_10451311-10452526_1_3_ORF2,yalePseudo_PGOHUM00000233127_7_10490940-10492347_1_1_ORF2
Fetal_Ovary_bRP_Elite_25	TTPSYVAFMDTKQJJGDAAK	264350	TTPSYVAFMDTKQJJGDAAK	TTPSYVAFMDTKQJJGDAAK	TTPSYVAFMDTKQJJGDAAK	1.2252e-05	0.0011881	0	0.000127444	0.0171088	3.091e-07	Acetyl (N-term) [42.01]	Acetyl (N-term) [42.01]	Acetyl (N-term) [42.01]	2	2	149288	119322	1.99825	genpseudogene_ENST00000419827_7_10451311-10452526_1_3_ORF2,yalePseudo_PGOHUM00000233127_7_10490940-10492347_1_1_ORF2
Adult_NKcells_bRP_Elite_34	TTPSYVAFMDTKQJJGDAAK	76286	TTPSYVAFMDTKQJJGDAAK	KAAQGGCJVWRPQPSTGGAGR	TTPSYVAFMDTKQJJGDAAK	0	0.296197	2.658e-05	0.000757278	1	1.147e-07		[57.02],Deamidated (NQ) [0.98]		2	2	692194	526961	2.27648	genpseudogene_ENST00000419827_7_10451311-10452526_1_3_ORF2,yalePseudo_PGOHUM00000233127_7_10490940-10492347_1_1_ORF2
esophagus	TTPSYVAFMDTKQJJGDAAK	163671	TTPSYVAFMDTKQJJGDAAK	TTPSYVAFTDTERJJGDAAK	TTPSYVAFMDTKQJJGDAAK	0.00027508	0	0.001397	0.00103642	5.85028e-08	0.00207				2	2	482824	381655	1.1588	genpseudogene_ENST00000419827_7_10451311-10452526_1_3_ORF2,yalePseudo_PGOHUM00000233127_7_10490940-10492347_1_1_ORF2
ovary_LysC	VAFQEGJEAAGDK	307184	VAFQEGJEAAGDK	VAFQEGJEAAGDK	VAFQEGJEAAGDK	0.000232532	0.000889398	0.0005479	0.00111433	0.00850372	0.003597				2	2	52132.6	70786.7	1.60955	genpseudogene_ENST00000441872_10_119683127-119683823_-1_2_ORF1
Adult_Colon_bRP_Elite_50	VDYNANSETJR	192491	VDYNANSETJR	VDYNANSETJR	VDYNANSETJR	0.000641576	0.000247606	0.02495	0.00909471	0.00385221	0.3172				2	2	168392	213493	0.98744	genpseudogene_ENST00000256654_20_25099105-25099928_1_1_ORF1
Adult_Lung_Gel_Elite_56	VGGPSPAAGR	231906	VGGPSPAAGR	X	VGGPSPAAGR	7.18704e-05	-	0.002071	0.000437137	-	0.007689				2	2	294099	1.16868e+06	1.38337	calCuffs_CUFF.98855.1_3_101329968-101361883_-1_1_ORF199,calCuffs_CUFF.98855.2_3_101329968-101361883_-1_2_ORF60
Fetal_Placenta_bRP_Elite_79	VGGPSPAAGR	63941	VGGPSPAAGR	VGGPSPAAGR	VGGPSPAAGR	6.47927e-05	0.000439861	0.4856	0.000539348	0.00616292	1				2	2	19091490	20941504	1.05235	calCuffs_CUFF.98855.1_3_101329968-101361883_-1_1_ORF199,calCuffs_CUFF.98855.2_3_101329968-101361883_-1_2_ORF60
Adult_Gallbladder_Gel_Elite_52	VGGPSPAAGR	106320	VGGPSPAAGR	VGGPSPAAGR	VGGPSPAAGR	0.000491961	0.000252404	0.431	0.00127774	0.0024026	1				2	2	386286	516984	1.35798	calCuffs_CUFF.98855.1_3_101329968-101361883_-1_1_ORF199,calCuffs_CUFF.98855.2_3_101329968-101361883_-1_2_ORF60
Adult_Testis_bRP_Elite_68	VGNJMAHMASKE	354204	VGNJMAHMASKE	QQQYJQHTSR	VGNJMAHMASKE	0	0.173558	0.001213	1.09266e-07	1	0.005554	Acetyl (N-term) [42.01]	Deamidated (NQ) [0.98],Gln->pyro-Glu (N-term Q) [-17.03] [57.02]	Acetyl (N-term) [42.01]	2	2	1.31345e+06	738126	1.83008	genpseudogene_ENST00000447427_1_119558755-119559774_-1_1_ORF12
Adult_CD8Tcells_bRP_Elite_77	VGNJMAHMASKE	380176	VGNJMAHMASKE	X	VGNJMAHMASKE	0	-	0.0006408	3.43715e-06	-	0.002362	Acetyl (N-term) [42.01]		Acetyl (N-term) [42.01]	2	2	2.0708e+06	672903	1.80616	genpseudogene_ENST00000447427_1_119558755-119559774_-1_1_ORF12
Adult_Pancreas_bRP_Elite_59	VGNJMAHMASKE	337703	VGNJMAHMASKE	PRQFEETNHK	VGNJMAHMASKE	1.12785e-05	0.270346	0.001548	1.88724e-05	1	0.002111	Acetyl (N-term) [42.01]	Acetyl (N-term) [42.01],Deamidated (NQ) [0.98]	Acetyl (N-term) [42.01]	2	2	179802	871111	1.75477	genpseudogene_ENST00000447427_1_119558755-119559774_-1_1_ORF12
Adult_Ovary_bRP_Elite_57	VGNJMAHMASKE	363828	VGNJMAHMASKE	KSMNPGAGFFEK	VGNJMAHMASKE	1.01478e-05	0.103984	0.001375	2.84843e-05	1	0.003491	Acetyl (N-term) [42.01]	Deamidated (NQ) [0.98],Oxidation (M) [15.99]	Acetyl (N-term) [42.01]	2	2	636475	1.21093e+06	1.32092	genpseudogene_ENST00000447427_1_119558755-119559774_-1_1_ORF12
Adult_Colon_bRP_Elite_50	VGNJMAHMASKE	321254	VGNJMAHMASKE	X	VGNJMAHMASKE	4.85579e-05	-	0.001682	0.000142315	-	0.001409	Acetyl (N-term) [42.01]		Acetyl (N-term) [42.01]	2	2	1300648	1897950	1.78838	genpseudogene_ENST00000447427_1_119558755-119559774_-1_1_ORF12
Adult_CD4Tcells_bRP_Elite_28	VGNJMAHMASKE	173803	VGNJMAHMASKE	YYSRFQNHR	VGNJMAHMASKE	7.84553e-05	0.346752	0.0005839	0.000576176	1	0.002779	Acetyl (N-term) [42.01]	Carbamidomethyl (N-term) [57.02],Deamidated (NQ) [0.98]	Acetyl (N-term) [42.01]	2	2	60351	108510	1.7783	genpseudogene_ENST00000447427_1_119558755-119559774_-1_1_ORF12
Adult_Retina_bRP_Elite_64	VGNJMAHMASKE	386536	VGNJMAHMASKE	X	VGNJMAHMASKE	0.000100632	-	0.0008433	0.00135009	-	0.004442	Acetyl (N-term) [42.01]		Acetyl (N-term) [42.01]	2	2	494363	2556504	1.59056	genpseudogene_ENST00000447427_1_119558755-119559774_-1_1_ORF12
Adult_Testis_bRP_Elite_68	VJAEJNNTSPGJYPHJYEDAJTDEVER	197377	VJAEJNNTSPGJYPHJYEDAJTDEVER	VJAEJNNTSPGJYPHJYEDAJTDEVER	VJAEJNNTSPGJYPHJYEDAJTDEVER	0	0	0	7.50386e-16	3.87392e-09	2.527e-09				3	3	79367.2	134695	2.78193	Augustus2_AUGUSTUS00000006867_X_26161824-26161261_1,genpseudogene_ENST00000416929_X_26160601-26161896_1_1_ORF1
Adult_Liver_bRP_Elite_82	VJAVPJJHPNTK	30681	VJAVPJJHPNTK	VJAVPJJHPNTK	VJAVPJJHPNTK	0.000112045	0.00271436	0.002055	0.000788032	0.0290371	0.005881				3	3	374248	616873	1.27899	genlncRNA_ENST00000565472_17_55168823-55173632_1_3_ORF10
Adult_Liver_bRP_Elite_82	VJAVPJJHPNTK	46446	VJAVPJJHPNTK	VJAVPJJHPNTK	VJAVPJJHPNTK	0.000318901	0.00731611	0.002064	0.00186104	0.0881909	0.006118				3	3	296963	447989	1.33299	genlncRNA_ENST00000565472_17_55168823-55173632_1_3_ORF10
Adult_CD8Tcells_bRP_Elite_77	VJAVPJJHPNTK	32710	VJAVPJJHPNTK	VJAVPJJHPNTK	VJAVPJJHPNTK	0.000149461	0.00777339	0.001443	0.0018914	0.183384	0.004031				3	3	626653	245300	1.69939	genlncRNA_ENST00000565472_17_55168823-55173632_1_3_ORF10
testis	VJHDNFGJMEGPJFTVTAJTATQK	46594	VJHDNFGJMEGPJFTVTAJTATQK	VJHDNFGJMEGPJFTVTAJTATQK	X	0.000448104	7.63935e-05	-	0.00478483	0.000370017	-	Oxidation (M) [15.99]	Oxidation (M) [15.99]		4		130498			genpseudogene_ENST00000431768_Y_19327569-19328573_1_2_ORF7,yalePseudo_PGOHUM00000234001_Y_21489455-21490456_1_2_ORF7
platelets_lysate-06	VJJSAPSADTPMSVMGMKHEK	134746	VJJSAPSADTPMSVMGMKHEK	VJJSAPSADTPMSVMGMKHEK	X	0.000166039	0.000572391	-	0.00234036	0.00952408	-	Oxidation (M) [15.99]	Oxidation (M) [15.99]		3		66104.1			Augustus2_AUGUSTUS00000035116_12_62755643-62754903_1
Adult_Frontalcortex_bRP_Elite_85	VJJSGFSAHTPMFVMGVNHEK	368272	VJJSGFSAHTPMFVMGVNHEK	VJJSGFSAHTPMFVMGVNHEK	VJJSGFSAHTPMFVMGVNHEK	2.48233e-05	0.000137881	0	0.000247793	0.00225216	7.206e-05	Oxidation (M) [15.99]	Oxidation (M) [15.99]	Oxidation (M) [15.99]	3	3	1372011	1.44403e+06	1.76066	genpseudogene_ENST00000447427_1_119558755-119559774_-1_2_ORF4,yalePseudo_PGOHUM00000244169_1_120101381-120102397_-1_2_ORF4
Adult_Frontalcortex_bRP_Elite_85	VJJSGFSAHTPMFVMGVNHEK	383409	VJJSGFSAHTPMFVMGVNHEK	VJJSGFSAHTPMFVMGVNHEK	VJJSGFSAHTPMFVMGVNHEK	2.48233e-05	0.000118817	3.245e-05	0.000323338	0.00139465	0.0002779	Oxidation (M) [15.99]	Oxidation (M) [15.99]	Oxidation (M) [15.99]	3	3	1.30702e+06	770560	1.62738	genpseudogene_ENST00000447427_1_119558755-119559774_-1_2_ORF4,yalePseudo_PGOHUM00000244169_1_120101381-120102397_-1_2_ORF4
Adult_Frontalcortex_bRP_Elite_85	VJJSGFSAHTPMFVMGVNHEK	368419	VJJSGFSAHTPMFVMGVNHEK	X	VJJSGFSAHTPMFVMGVNHEK	3.98428e-05	-	3.245e-05	0.000433985	-	0.0002606	Oxidation (M) [15.99]		Oxidation (M) [15.99]	2	2	198388	101203	1.71557	genpseudogene_ENST00000447427_1_119558755-119559774_-1_2_ORF4,yalePseudo_PGOHUM00000244169_1_120101381-120102397_-1_2_ORF4
Adult_Frontalcortex_bRP_Elite_85	VJJSGFSAHTPMFVMGVNHEK	368408	VJJSGFSAHTPMFVMGVNHEK	VJJSGFSAHTPMFVMGVNHEK	VJJSGFSAHTPMFVMGVNHEK	7.44461e-05	7.89925e-05	2.804e-05	0.00121309	0.000331139	0.0002526	Oxidation (M) [15.99]	Oxidation (M) [15.99]	Oxidation (M) [15.99]	3	3	909515	1348101	1.595	genpseudogene_ENST00000447427_1_119558755-119559774_-1_2_ORF4,yalePseudo_PGOHUM00000244169_1_120101381-120102397_-1_2_ORF4
Adult_Frontalcortex_bRP_Elite_85	VJJSGFSAHTPMFVMGVNHEK	383518	X	VJJSGFSAHTPMFVMGVNHEK	VJJSGFSAHTPMFVMGVNHEK	-	7.89925e-05	4.346e-05	-	0.00069018	0.0004281		Oxidation (M) [15.99]	Oxidation (M) [15.99]		3		457090	1.39764	genpseudogene_ENST00000447427_1_119558755-119559774_-1_2_ORF4,yalePseudo_PGOHUM00000244169_1_120101381-120102397_-1_2_ORF4
uterus_post-menopause	VJJYSYNEJWJSYK	63869	VJJYSYNEJWJSYK	VJJYSYNEJWJSYK	VJJYSYNEJWJSYK	0.000472858	0.00499219	0.0006034	0.00359257	0.0500958	0.001975				3	3	16868.6	35389.7	1.1078	calCuffs_CUFF.17080.1_10_66869955-66904977_1_1_ORF23,calCuffs_CUFF.17080.2_10_66879125-66904977_1_1_ORF24,calCuffs_CUFF.17080.3_10_66879125-66904977_1_1_ORF27,calCuffs_CUFF.17080.4_10_66883437-66904977_1_3_ORF23,calCuffs_CUFF.17080.5_10_66893907-66904977_1_1_ORF27,calCuffs_CUFF.17080.6_10_66893907-66904977_1_2_ORF28
Adult_CD8Tcells_bRP_Elite_77	VJPJGJTQJGSEK	79381	VJPJGJTQJGSEK	VJPJGJTQJGSEK	VJPJGJTQJGSEK	1.79426e-05	2.26673e-05	0.001058	0.000134348	6.1585e-05	0.002923				2	2	126028	124747	1.28072	gen5'UTR_ENST00000435962_14_91813770-91867529_-1_1_ORF1
Adult_Retina_bRP_Elite_64	VJQMQVAGEJK	256936	VJQMQVAGEJK	VJQMQVAGEJK	VJQMQVAGEJK	0	1.16344e-05	3.981e-05	1.92433e-08	4.65464e-05	0.0002474				2	2	222356	332132	2.38647	genlncRNA_ENST00000407889_1_26169947-26171665_-1_2_ORF1,genlncRNA_ENST00000433939_1_26170180-26171738_-1_3_ORF1,genlncRNA_ENST00000448923_1_26170492-26171821_-1_2_ORF1
Adult_Retina_Gel_Elite_65	VJQMQVAGEJK	283785	VJQMQVAGEJK	VJQMQVAGEJK	VJQMQVAGEJK	0	0.000110697	2.127e-05	1.16129e-06	0.000199396	0.0001044				2	2	51716.6	182487	2.38171	genlncRNA_ENST00000407889_1_26169947-26171665_-1_2_ORF1,genlncRNA_ENST00000433939_1_26170180-26171738_-1_3_ORF1,genlncRNA_ENST00000448923_1_26170492-26171821_-1_2_ORF1
Adult_Retina_bRP_Elite_64	VJQMQVAGEJK	257356	VJQMQVAGEJK	VJQMQVAGEJK	VJQMQVAGEJK	0.000254637	0.000259866	0.00209	0.00391876	0.00323595	0.006894				2	2	64833.9	229033	1.60698	genlncRNA_ENST00000407889_1_26169947-26171665_-1_2_ORF1,genlncRNA_ENST00000433939_1_26170180-26171738_-1_3_ORF1,genlncRNA_ENST00000448923_1_26170492-26171821_-1_2_ORF1
Fetal_Gut_Gel_Velos_72	VKAQAFPVGR	218330	VKAQAFPVGR	VKAQAFPVGR	VKAQAFPVGR	6.13927e-05	0.000387038	0.007914	0.00129248	0.00483578	0.08586				3	3	227374	206886	1.59377	gen5'UTR_ENST00000546474_14_105300630-105315589_-1_1_ORF17
Adult_Bcells_bRP_Velos_42	VKQASEGPJK	Spectrum35999 scans:1006	VKQASEGPJK	VKQASEGPJK	X	0	0.00023996	-	8.10346e-06	0.00458438	-				2		105689			genpseudogene_ENST00000436818_9_100975668-100976682_1_2_ORF9,yalePseudo_PGOHUM00000250531_9_103737962-103738958_1_2_ORF9
Adult_Ovary_bRP_Elite_57	VKVDEFPJYGHMVSDEFEQJSSEAJEAAR	122124	VKVDEFPJYGHMVSDEFEQJSSEAJEAAR	VKVDEFPJYGHMVSDEFEQJSSEAJEAAR	VKVDEFPJYGHMVSDEFEQJSSEAJEAAR	0	0.000146189	0	5.56948e-07	0.00195414	3.78e-06				3	3	73281.8	179251	1.53288	Augustus2_AUGUSTUS00000012070_21_27420685-27421023_-1,ensBodymap_RNASEQT00000006267_21_28792563-28793797_-1,genpseudogene_ENST00000447844_21_27420380-27421023_-1_1_ORF1,yalePseudo_PGOHUM00000239057_21_28792702-28793342_-1_1_ORF1
Adult_Ovary_bRP_Elite_57	VKVDEFPJYGHMVSDEFEQJSSEAJEAAR	103790	VKVDEFPJYGHMVSDEFEQJSSEAJEAAR	VKVDEFPJYGHMVSDEFEQJSSEAJEAAR	VKVDEFPJYGHMVSDEFEQJSSEAJEAAR	0.000183469	0.000486436	0	0.00162644	0.00661338	1.144e-05				3	3	39889.2	118182	1.12526	Augustus2_AUGUSTUS00000012070_21_27420685-27421023_-1,ensBodymap_RNASEQT00000006267_21_28792563-28793797_-1,genpseudogene_ENST00000447844_21_27420380-27421023_-1_1_ORF1,yalePseudo_PGOHUM00000239057_21_28792702-28793342_-1_1_ORF1
heart-06	VNPTMFFDJAVDGEPJGR	140731	VNPTMFFDJAVDGEPJGR	VNPTMFFDJAVDGEPJGR	X	3.35275e-05	4.95356e-05	-	3.35641e-05	0.000287056	-				2		4903.46			ensBodymap_RNASEQT00000155415_6_24976575-24983468_1
Fetal_Heart_Gel_Velos_73	VNPTVFFDJAJDGEPJGR	188356	VNPTVFFDJAJDGEPJGR	VNPTVFFDJAJDGEPJGR	X	1.28241e-05	0	-	8.07275e-09	1.1021e-07	-	Acetyl (N-term) [42.01]	Acetyl (N-term) [42.01]		2		691714			genpseudogene_ENST00000405422_10_32188323-32188817_-1_1_ORF1,yalePseudo_PGOHUM00000238396_10_32477251-32477745_-1_1_ORF1
Fetal_Ovary_Gel_Velos_74	VNPTVFFDJAJDGEPJGR	198244	VNPTVFFDJAJDGEPJGR	VNPTVFFDJAJDGEPJGR	GSQJRQPHQAQQRPGJR	0	0	0.05965	1.17679e-07	1.55048e-06	0.6309	Acetyl (N-term) [42.01]	Acetyl (N-term) [42.01]	Acetyl (N-term) [42.01],Deamidated (NQ) [0.98],Deamidated (NQ) [0.98],Deamidated (NQ) [0.98]	2	2	1.18501e+06	133140	0.872841	genpseudogene_ENST00000405422_10_32188323-32188817_-1_1_ORF1,yalePseudo_PGOHUM00000238396_10_32477251-32477745_-1_1_ORF1
Adult_NKcells_Gel_Elite_78	VNPTVFFDJAJDGEPJGR	368121	VNPTVFFDJAJDGEPJGR	VNPTVFFDJAJDGEPJGR	GRPGKTHANEPRRAAGQR	8.93751e-06	0	0.04487	2.45259e-06	1.91294e-05	0.4019			Deamidation (NQ) [0.98]	2	2	628067	3330239	1.07202	genpseudogene_ENST00000405422_10_32188323-32188817_-1_1_ORF1,yalePseudo_PGOHUM00000238396_10_32477251-32477745_-1_1_ORF1
Fetal_Ovary_Gel_Velos_74	VNPTVFFDJAJDGEPJGR	197775	VNPTVFFDJAJDGEPJGR	VNPTVFFDJAJDGEPJGR	GSQJRQPHQAQQRPGJR	0	1.99435e-05	0.08398	4.3428e-06	1.73147e-05	0.7862			Deamidated (NQ) [0.98],Deamidated (NQ) [0.98],Deamidated (NQ) [0.98]	2	2	1832187	719889	0.849599	genpseudogene_ENST00000405422_10_32188323-32188817_-1_1_ORF1,yalePseudo_PGOHUM00000238396_10_32477251-32477745_-1_1_ORF1
Adult_Frontalcortex_Gel_Elite_80	VNPTVFFDJAJDGEPJGR	324352	VNPTVFFDJAJDGEPJGR	VNPTVFFDJAJDGEPJGR	EKYJQSQQVAGQJJPGR	0	8.72339e-05	0.1038	1.14665e-05	0.000116987	0.6972			Acetyl (N-term) [42.01],Deamidated (NQ) [0.98],Deamidated (NQ) [0.98],Deamidated (NQ) [0.98]	2	2	347273	1.81147e+06	0.684867	genpseudogene_ENST00000405422_10_32188323-32188817_-1_1_ORF1,yalePseudo_PGOHUM00000238396_10_32477251-32477745_-1_1_ORF1
Fetal_Ovary_Gel_Velos_74	VNPTVFFDJAJDGEPJGR	197780	VNPTVFFDJAJDGEPJGR	VNPTVFFDJAJDGEPJGR	GSQJRQPHQAQQRPGJR	0	3.30335e-05	0.06203	1.74804e-05	0.000148493	0.6488			Deamidated (NQ) [0.98],Deamidated (NQ) [0.98],Deamidated (NQ) [0.98]	3	3	821712	1.0947e+06	1.1392	genpseudogene_ENST00000405422_10_32188323-32188817_-1_1_ORF1,yalePseudo_PGOHUM00000238396_10_32477251-32477745_-1_1_ORF1
Adult_CD8Tcells_Gel_Elite_44	VNPTVFFDJAJDGEPJGR	377933	VNPTVFFDJAJDGEPJGR	VNPTVFFDJAJDGEPJGR	X	0	1.22905e-05	-	2.76096e-05	1.58291e-06	-				2		856088			genpseudogene_ENST00000405422_10_32188323-32188817_-1_1_ORF1,yalePseudo_PGOHUM00000238396_10_32477251-32477745_-1_1_ORF1
Fetal_Ovary_Gel_Velos_74	VNPTVFFDJAJDGEPJGR	189240	VNPTVFFDJAJDGEPJGR	VNPTVFFDJAJDGEPJGR	GRPGKTHANEPRRAAGQR	1.37104e-05	3.30335e-05	0.005145	0.000100036	0.000119113	0.05067	Acetyl (N-term) [42.01]	Acetyl (N-term) [42.01]	Acetyl (N-term) [42.01],Deamidation (NQ) [0.98]	2	2	115391	62207.6	1.04627	genpseudogene_ENST00000405422_10_32188323-32188817_-1_1_ORF1,yalePseudo_PGOHUM00000238396_10_32477251-32477745_-1_1_ORF1
Adult_Platelets_Gel_Elite_48	VNPTVFFDJAJDGEPJGR	420279	VNPTVFFDJAJDGEPJGR	VNPTVFFDJAJDGEPJGR	GRPGKTHANEPRRAAGQR	0	0	0.04758	0.000145521	2.8175e-05	0.3802			Deamidation (NQ) [0.98]	2	2	695251	3.0176e+06	0.842867	genpseudogene_ENST00000405422_10_32188323-32188817_-1_1_ORF1,yalePseudo_PGOHUM00000238396_10_32477251-32477745_-1_1_ORF1
liver	VNPTVFFDJAJDGEPJGR	170755	VNPTVFFDJAJDGEPJGR	VNPTVFFDJAJDGEPJGR	X	0.000136329	7.26451e-05	-	0.000402729	0.000266059	-				3		270508			genpseudogene_ENST00000405422_10_32188323-32188817_-1_1_ORF1,yalePseudo_PGOHUM00000238396_10_32477251-32477745_-1_1_ORF1
liver	VNPTVFFDJAJDGEPJGR	170748	VNPTVFFDJAJDGEPJGR	VNPTVFFDJAJDGEPJGR	X	0.000159396	0.000131478	-	0.000659954	0.000767259	-				2		236997			genpseudogene_ENST00000405422_10_32188323-32188817_-1_1_ORF1,yalePseudo_PGOHUM00000238396_10_32477251-32477745_-1_1_ORF1
Adult_Colon_Gel_Elite_51	VQDQPGQHGETPSPJK	274944	VQDQPGQHGETPSPJK	QENCJNJGGRGGGEPR	VQDQPGQHGETPSPJK	0.00109509	0.145101	0.003551	0.00584594	1	0.006842		[57.02],Deamidated (NQ) [0.98]		2	2	126915	71544.1	1.12413	calCuffs_CUFF.54575.1_16_14395244-14429895_1_2_ORF98,calCuffs_CUFF.54575.2_16_14396094-14429895_1_1_ORF99,calCuffs_CUFF.54575.3_16_14396109-14429895_1_2_ORF83,calCuffs_CUFF.54575.4_16_14396112-14429895_1_2_ORF98,calCuffs_CUFF.54575.5_16_14415409-14429895_1_3_ORF106
Adult_CD4Tcells_bRP_Elite_28	VQGMQDJFJJR	51682	VQGMQDJFJJR	VQGMQDJFJJR	VQGMQDJFJJR	0.000475632	0.0038122	0.002162	0.00503882	0.0699268	0.007162				2	2	396829	826219	1.65842	calCuffs_CUFF.152735.3_8_126660443-126967918_1_1_ORF36
Adult_Ovary_Gel_Elite_58	VQVGVGSHAAAK	265015	VQVGVGSHAAAK	VQVGVGSHAAAK	VQVGVGSHAAAK	0	6.39284e-05	0.0001433	8.08473e-13	0.000163379	0.001131				2	2	202490	244689	1.75098	Augustus2_AUGUSTUS00000112853_X_51682831-51682013_-1,Augustus2_AUGUSTUS00000112854_X_51618873-51618055_-1,Augustus_AUGUSTUS00000112853_AC234030_3_90448-91266_1,Augustus_AUGUSTUS00000112854_AC234030_3_154406-155224_1
Adult_Testis_bRP_Elite_68	VQVGVGSHAAAK	355980	VQVGVGSHAAAK	VQVGVGSHAAAK	VQVGVGSHAAAK	0	0	0.001052	1.80357e-12	6.28702e-05	0.003062				2	2	213462	184154	1.7745	Augustus2_AUGUSTUS00000112853_X_51682831-51682013_-1,Augustus2_AUGUSTUS00000112854_X_51618873-51618055_-1,Augustus_AUGUSTUS00000112853_AC234030_3_90448-91266_1,Augustus_AUGUSTUS00000112854_AC234030_3_154406-155224_1
Adult_Testis_bRP_Elite_68	VQVGVGSHAAAK	355987	VQVGVGSHAAAK	VQVGVGSHAAAK	VQVGVGSHAAAK	0	1.07158e-05	0.001014	9.52187e-11	7.04471e-05	0.002485				3	3	1.02147e+06	688438	2.25909	Augustus2_AUGUSTUS00000112853_X_51682831-51682013_-1,Augustus2_AUGUSTUS00000112854_X_51618873-51618055_-1,Augustus_AUGUSTUS00000112853_AC234030_3_90448-91266_1,Augustus_AUGUSTUS00000112854_AC234030_3_154406-155224_1
Adult_Testis_bRP_Elite_68	VQVGVGSHAAAK	1018	VQVGVGSHAAAK	VQVGVGSHAAAK	VQVGVGSHAAAK	0	5.81649e-05	0.0006433	2.65731e-10	0.000156853	0.001976				2	2	218242	71300.7	1.59026	Augustus2_AUGUSTUS00000112853_X_51682831-51682013_-1,Augustus2_AUGUSTUS00000112854_X_51618873-51618055_-1,Augustus_AUGUSTUS00000112853_AC234030_3_90448-91266_1,Augustus_AUGUSTUS00000112854_AC234030_3_154406-155224_1
Fetal_Brain_bRP_Elite_15	VQVGVGSHAAAK	228432	VQVGVGSHAAAK	VQVGVGSHAAAK	VQVGVGSHAAAK	0	1.70765e-05	0.0003866	4.90764e-07	2.11392e-06	0.001503				2	2	169324	203124	1.93194	Augustus2_AUGUSTUS00000112853_X_51682831-51682013_-1,Augustus2_AUGUSTUS00000112854_X_51618873-51618055_-1,Augustus_AUGUSTUS00000112853_AC234030_3_90448-91266_1,Augustus_AUGUSTUS00000112854_AC234030_3_154406-155224_1
platelets_lysate-04	VTGFTNTK	19417	VTGFTNTK	VTGFTNTK	X	0.000216996	0.00096706	-	0.00270589	0.00809295	-				2		43509.6			genlncRNA_ENST00000526448_11_88504576-88524054_1_3_ORF1
Adult_NKcells_bRP_Velos_46	VTPHVJAFR	Spectrum48840 scans:4222	VTPHVJAFR	VTPHVJAFR	X	0.000390634	0.000473304	-	0.00209629	0.00705785	-	Acetyl (N-term) [42.01]	Acetyl (N-term) [42.01]		2		24134.4			gen5'UTR_ENST00000540212_12_48153497-48157464_-1_3_ORF1,gen5'UTR_ENST00000545791_12_48153497-48157517_-1_1_ORF1
Adult_Ovary_Gel_Elite_58	VYGVAPHCJDEGTVR	270078	VYGVAPHCJDEGTVR	VYGVAPHCJDEGTVR	VYGVAPHCJDEGTVR	0	0	0	1.15147e-14	8.73646e-06	1.407e-06		[57.02]	[57.02]	2	2	149306	170685	2.68928	Augustus2_AUGUSTUS00000112853_X_51682831-51682013_-1,Augustus2_AUGUSTUS00000112854_X_51618873-51618055_-1,Augustus_AUGUSTUS00000112853_AC234030_3_90448-91266_1,Augustus_AUGUSTUS00000112854_AC234030_3_154406-155224_1
Adult_Testis_bRP_Elite_68	VYGVAPHCJDEGTVR	74446	VYGVAPHCJDEGTVR	VYGVAPHCJDEGTVR	VYGVAPHCJDEGTVR	0	0	0	1.40318e-14	1.09273e-06	2.863e-06		[57.02]	[57.02]	2	2	348710	206223	2.69287	Augustus2_AUGUSTUS00000112853_X_51682831-51682013_-1,Augustus2_AUGUSTUS00000112854_X_51618873-51618055_-1,Augustus_AUGUSTUS00000112853_AC234030_3_90448-91266_1,Augustus_AUGUSTUS00000112854_AC234030_3_154406-155224_1
Adult_Testis_bRP_Elite_68	VYGVAPHCJDEGTVR	74442	VYGVAPHCJDEGTVR	VYGVAPHCJDEGTVR	VYGVAPHCJDEGTVR	0	0	0	4.59945e-09	2.39644e-06	1.781e-05		[57.02]	[57.02]	3	3	767249	480996	3.08656	Augustus2_AUGUSTUS00000112853_X_51682831-51682013_-1,Augustus2_AUGUSTUS00000112854_X_51618873-51618055_-1,Augustus_AUGUSTUS00000112853_AC234030_3_90448-91266_1,Augustus_AUGUSTUS00000112854_AC234030_3_154406-155224_1
Adult_Testis_bRP_Elite_68	VYGVAPHCJDEGTVR	61722	VYGVAPHCJDEGTVR	VYGVAPHCJDEGTVR	VYGVAPHCJDEGTVR	0	0	0	6.66535e-08	2.45221e-06	2.181e-05		[57.02]	[57.02]	3	3	217167	190500	2.50801	Augustus2_AUGUSTUS00000112853_X_51682831-51682013_-1,Augustus2_AUGUSTUS00000112854_X_51618873-51618055_-1,Augustus_AUGUSTUS00000112853_AC234030_3_90448-91266_1,Augustus_AUGUSTUS00000112854_AC234030_3_154406-155224_1
Adult_Ovary_Gel_Elite_58	VYGVAPHCJDEGTVR	270094	VYGVAPHCJDEGTVR	VYGVAPHCJDEGTVR	VYGVAPHCJDEGTVR	1.20497e-05	0	0	3.55006e-05	5.22218e-05	8.667e-05		[57.02]	[57.02]	3	3	281539	444996	2.85479	Augustus2_AUGUSTUS00000112853_X_51682831-51682013_-1,Augustus2_AUGUSTUS00000112854_X_51618873-51618055_-1,Augustus_AUGUSTUS00000112853_AC234030_3_90448-91266_1,Augustus_AUGUSTUS00000112854_AC234030_3_154406-155224_1
Fetal_Brain_bRP_Elite_15	VYGVAPHCJDEGTVR	31181	VYGVAPHCJDEGTVR	VYGVAPHCJDEGTVR	VYGVAPHCJDEGTVR	1.80719e-05	1.70765e-05	5.85e-05	4.59736e-05	4.93304e-07	0.0004642		[57.02]	[57.02]	2	2	144858	174691	2.12673	Augustus2_AUGUSTUS00000112853_X_51682831-51682013_-1,Augustus2_AUGUSTUS00000112854_X_51618873-51618055_-1,Augustus_AUGUSTUS00000112853_AC234030_3_90448-91266_1,Augustus_AUGUSTUS00000112854_AC234030_3_154406-155224_1
Adult_Testis_bRP_Elite_68	VYGVAPHCJDEGTVR	35574	VYGVAPHCJDEGTVR	VYGVAPHCJDEGTVR	VYGVAPHCJDEGTVR	0.000325714	0.000114753	0.0003082	0.00451229	0.000688045	0.001471		[57.02]	[57.02]	3	3	160675	196890	1.90795	Augustus2_AUGUSTUS00000112853_X_51682831-51682013_-1,Augustus2_AUGUSTUS00000112854_X_51618873-51618055_-1,Augustus_AUGUSTUS00000112853_AC234030_3_90448-91266_1,Augustus_AUGUSTUS00000112854_AC234030_3_154406-155224_1
Adult_CD4Tcells_bRP_Elite_28	WAGNKEAEVASJNR	132000	WAGNKEAEVASJNR	AQAEQASVKNNRNR	WAGNKEAEVASJNR	0.000557197	0.200358	0.0001657	0.00635806	1	0.001169	Acetyl (N-term) [42.01]	Deamidated (NQ) [0.98]	Acetyl (N-term) [42.01]	2	2	203432	251911	1.87716	genpseudogene_ENST00000425942_7_27023737-27024907_1_2_ORF2
Adult_Retina_bRP_Elite_64	WGNAGAEYJMESTGVFTTMEK	198074	WGNAGAEYJMESTGVFTTMEK	WGNAGAEYJMESTGVFTTMEK	WGNAGAEYJMESTGVFTTMEK	5.49821e-05	5.95716e-05	1.757e-05	0.000393136	0.000188203	5.14e-05	Oxidation (M) [15.99]	Oxidation (M) [15.99]	Oxidation (M) [15.99]	2	2	24282.3	109412	1.651	Augustus2_AUGUSTUS00000035116_12_62755643-62754903_1
cerebral_cortex	WSJAJJPGWSAVAR	227891	WSJAJJPGWSAVAR	WSJAJJPGWSAVAR	X	0.000512845	0.000380997	-	0.00545864	0.00421945	-				2		31570.6			calCuffs_CUFF.106246.1_4_10734220-10762037_1_2_ORF153,calCuffs_CUFF.106246.2_4_10740017-10762037_1_2_ORF165,calCuffs_CUFF.106246.3_4_10740971-10762037_1_1_ORF52,calCuffs_CUFF.106246.4_4_10740971-10762037_1_2_ORF22
Fetal_Placenta_Gel_Velos_14	YCQWCQDJGJFMSJFFAWFVESK	59599	YCQWCQDJGJFMSJFFAWFVESK	YCQWCQDJGJFMSJFFAWFVESK	YCQWCQDJGJFMSJFFAWFVESK	4.64993e-05	0.000813456	0.0001871	8.52099e-05	0.0199463	0.0007065	Acetyl (N-term) [42.01]	Acetyl (N-term) [42.01], [57.02], [57.02]	Acetyl (N-term) [42.01], [57.02], [57.02]	2	2	112619	581316	0.776493	genlncRNA_ENST00000606582_3_21412222-21413944_-1_3_ORF18
Fetal_Placenta_Gel_Velos_14	YCQWCQDJGJFMSJFFAWFVESK	59541	YCQWCQDJGJFMSJFFAWFVESK	YCQWCQDJGJFMSJFFAWFVESK	YCQWCQDJGJFMSJFFAWFVESK	5.81275e-05	7.87374e-05	0.0004643	0.000256245	0.00117905	0.0007065	Acetyl (N-term) [42.01]	Acetyl (N-term) [42.01], [57.02], [57.02]	Acetyl (N-term) [42.01], [57.02], [57.02]	2	2	32971.1	109042	0.568373	genlncRNA_ENST00000606582_3_21412222-21413944_-1_3_ORF18
Fetal_Placenta_Gel_Velos_14	YCQWCQDJGJFMSJFFAWFVESK	59656	YCQWCQDJGJFMSJFFAWFVESK	YCQWCQDJGJFMSJFFAWFVESK	YCQWCQDJGJFMSJFFAWFVESK	6.98157e-05	0.00102741	0.000429	0.000550782	0.0261304	0.0007065	Acetyl (N-term) [42.01]	Acetyl (N-term) [42.01], [57.02], [57.02]	Acetyl (N-term) [42.01], [57.02], [57.02]	2	2	65021.1	285580	0.809395	genlncRNA_ENST00000606582_3_21412222-21413944_-1_3_ORF18
Adult_Frontalcortex_bRP_Elite_38	YGJSWEJNJJNHTFNETEJEWFR	88946	YGJSWEJNJJNHTFNETEJEWFR	X	YGJSWEJNJJNHTFNETEJEWFR	0.000531825	-	0.0001187	0.00401538	-	0.0003657	Acetyl (N-term) [42.01]		Acetyl (N-term) [42.01]	3	3	1483769	2.0673e+06	1.33786	Augustus2_AUGUSTUS00000022957_22_34589082-34590107_-1
platelets_lysate-25	YJAVGYVDDTQFVR	163256	YJAVGYVDDTQFVR	YJAVGYVDDTQFVR	X	3.57775e-05	0	-	0.000108317	1.36598e-07	-				2		543.91			HLA_HLA10792,genpseudogene_ENST00000430151_6_29926459-29929232_1_3_ORF1
Adult_Liver_bRP_Elite_82	YSNPQNPJR	266175	YSNPQNPJR	YSNPQNPJR	YSNPQNPJR	0.000595567	0.00113412	0.03169	0.0044327	0.00929996	0.2428				2	2	370752	1037999	1.37115	calCuffs_CUFF.76213.1_2_84471579-84478799_1_1_ORF16
Adult_NKcells_Gel_Elite_78	YTDRDFYFASJR	419459	YTDRDFYFASJR	YTDRDFYFASJR	YTDRDFYFASJR	8.93751e-06	1.41677e-05	4.351e-05	2.06484e-05	3.15557e-05	0.0002644				3	3	264065	2.21923e+06	2.26649	gen5'UTR_ENST00000325301_22_39502353-39511294_1_3_ORF1,gen5'UTR_ENST00000402881_22_39500100-39511294_1_1_ORF2,gen5'UTR_ENST00000404569_22_39502377-39511294_1_3_ORF1,gen5'UTR_ENST00000428069_22_39502397-39511294_1_1_ORF1,gen5'UTR_ENST00000433117_22_39502302-39511294_1_3_ORF2,gen5'UTR_ENST00000434364_22_39502395-39511294_1_3_ORF1
Adult_Heart_Gel_Elite_54	YTDRDFYFASJR	293291	YTDRDFYFASJR	YTDRDFYFASJR	YTDRDFYFASJR	0	0	4.259e-05	4.08024e-05	6.09263e-11	0.0004112				3	3	198342	357955	2.08092	gen5'UTR_ENST00000325301_22_39502353-39511294_1_3_ORF1,gen5'UTR_ENST00000402881_22_39500100-39511294_1_1_ORF2,gen5'UTR_ENST00000404569_22_39502377-39511294_1_3_ORF1,gen5'UTR_ENST00000428069_22_39502397-39511294_1_1_ORF1,gen5'UTR_ENST00000433117_22_39502302-39511294_1_3_ORF2,gen5'UTR_ENST00000434364_22_39502395-39511294_1_3_ORF1
Adult_Kidney_Gel_Elite_55	YTDRDFYFASJR	255395	YTDRDFYFASJR	YTDRDFYFASJR	YTDRDFYFASJR	4.22721e-05	0	0.0001178	5.43073e-05	3.02151e-05	0.0006696				3	3	189429	400286	2.09498	gen5'UTR_ENST00000325301_22_39502353-39511294_1_3_ORF1,gen5'UTR_ENST00000402881_22_39500100-39511294_1_1_ORF2,gen5'UTR_ENST00000404569_22_39502377-39511294_1_3_ORF1,gen5'UTR_ENST00000428069_22_39502397-39511294_1_1_ORF1,gen5'UTR_ENST00000433117_22_39502302-39511294_1_3_ORF2,gen5'UTR_ENST00000434364_22_39502395-39511294_1_3_ORF1
Adult_Adrenalgland_Gel_Elite_49	YTDRDFYFASJR	354154	YTDRDFYFASJR	YTDRDFYFASJR	YTDRDFYFASJR	0.000111001	5.35117e-05	0.005143	0.000481188	7.65431e-05	0.03299				3	3	83052.8	77934.9	0.965221	gen5'UTR_ENST00000325301_22_39502353-39511294_1_3_ORF1,gen5'UTR_ENST00000402881_22_39500100-39511294_1_1_ORF2,gen5'UTR_ENST00000404569_22_39502377-39511294_1_3_ORF1,gen5'UTR_ENST00000428069_22_39502397-39511294_1_1_ORF1,gen5'UTR_ENST00000433117_22_39502302-39511294_1_3_ORF2,gen5'UTR_ENST00000434364_22_39502395-39511294_1_3_ORF1
lung	YTDRDFYFASJR	268846	YTDRDFYFASJR	YTDRDFYFASJR	X	0.000317839	0.000245518	-	0.002135	0.00183453	-				3		407488			gen5'UTR_ENST00000325301_22_39502353-39511294_1_3_ORF1,gen5'UTR_ENST00000402881_22_39500100-39511294_1_1_ORF2,gen5'UTR_ENST00000404569_22_39502377-39511294_1_3_ORF1,gen5'UTR_ENST00000428069_22_39502397-39511294_1_1_ORF1,gen5'UTR_ENST00000433117_22_39502302-39511294_1_3_ORF2,gen5'UTR_ENST00000434364_22_39502395-39511294_1_3_ORF1
salivary_gland	YTDRDFYFASJR	357607	YTDRDFYFASJR	YTDRDFYFASJR	X	0.000400295	0.000370449	-	0.0048187	0.00465278	-				3		246936			gen5'UTR_ENST00000325301_22_39502353-39511294_1_3_ORF1,gen5'UTR_ENST00000402881_22_39500100-39511294_1_1_ORF2,gen5'UTR_ENST00000404569_22_39502377-39511294_1_3_ORF1,gen5'UTR_ENST00000428069_22_39502397-39511294_1_1_ORF1,gen5'UTR_ENST00000433117_22_39502302-39511294_1_3_ORF2,gen5'UTR_ENST00000434364_22_39502395-39511294_1_3_ORF1
liver	YTDRDFYFASJR	238067	YTDRDFYFASJR	YTDRDFYFASJR	X	0.000799039	0.000659835	-	0.00671324	0.00720455	-				3		380322			gen5'UTR_ENST00000325301_22_39502353-39511294_1_3_ORF1,gen5'UTR_ENST00000402881_22_39500100-39511294_1_1_ORF2,gen5'UTR_ENST00000404569_22_39502377-39511294_1_3_ORF1,gen5'UTR_ENST00000428069_22_39502397-39511294_1_1_ORF1,gen5'UTR_ENST00000433117_22_39502302-39511294_1_3_ORF2,gen5'UTR_ENST00000434364_22_39502395-39511294_1_3_ORF1
colon	YWRWGGGJETJNK	10067	YWRWGGGJETJNK	X	YWRWGGGJETJNK	0.000955842	-	0.001968	0.00870438	-	0.004841				3	3	596033	619309	1.41482	calCuffs_CUFF.53155.1_15_96875837-96883846_-1_1_ORF9

## Sheet: Sheet1
OTTHUMG00000022235	-	0	-
OTTHUMG00000045387	-	0	-
OTTHUMG00000021284	-	0	-
OTTHUMG00000010071	-	0	-
OTTHUMG00000014136	-	0	-
OTTHUMG00000191553	OTTHUMG00000191553	0	OTTHUMG00000191553
OTTHUMG00000067448	OTTHUMG00000067448	40	OTTHUMG00000067448
OTTHUMG00000016925	-	0	-
OTTHUMG00000151105	-	0	-
OTTHUMG00000179794	-	0	-
OTTHUMG00000022468	KimS_OTTHUMG00000022468;OTTHUMG00000022468	5	KimS_OTTHUMG00000022468;OTTHUMG00000022468
OTTHUMG00000031171	-	0	-
OTTHUMG00000024126	-	0	-
OTTHUMG00000151920	-	0	-
OTTHUMG00000154151	-	0	-
OTTHUMG00000132859	-	0	-
OTTHUMG00000155842	-	0	-
OTTHUMG00000018603	-	0	-
OTTHUMG00000017919	-	0	-
OTTHUMG00000132749	-	0	-
OTTHUMG00000160533	-	0	-
OTTHUMG00000078695	-	0	-
OTTHUMG00000108137	-	0	-
OTTHUMG00000014183	-	0	-
OTTHUMG00000018326	-	0	-
OTTHUMG00000014655	-	0	-
OTTHUMG00000169848	-	0	-
OTTHUMG00000007539	-	0	-
OTTHUMG00000012956	-	0	-
OTTHUMG00000171175	-	0	-
OTTHUMG00000010284	-	0	-
OTTHUMG00000031162	-	0	-
OTTHUMG00000157503	-	0	-
OTTHUMG00000179794	-	0	-
OTTHUMG00000159499	-	0	-
OTTHUMG00000167731	OTTHUMG00000167731	0	OTTHUMG00000167731
OTTHUMG00000012523	-	0	-
OTTHUMG00000150886	-	0	-
OTTHUMG00000039957	-	0	-
OTTHUMG00000153613	OTTHUMG00000153613	42084	OTTHUMG00000153613
OTTHUMG00000185449	-	0	-
OTTHUMG00000168124	-	0	-
OTTHUMG00000014377	-	0	-
OTTHUMG00000018684	OTTHUMG00000018684	121	OTTHUMG00000018684
OTTHUMG00000130937	-	0	-
OTTHUMG00000040899	-	0	-
OTTHUMG00000160089	-	0	-
OTTHUMG00000177802	-	0	-
OTTHUMG00000022752	-	0	-
OTTHUMG00000169395	-	0	-
OTTHUMG00000154426	-	0	-
OTTHUMG00000036502	-	0	-
OTTHUMG00000158324	-	0	-
OTTHUMG00000014438	OTTHUMG00000014438	4890	OTTHUMG00000014438
OTTHUMG00000184534	-	0	-
OTTHUMG00000022366	-	0	-
OTTHUMG00000191598	-	0	-
OTTHUMG00000176785	-	0	-
OTTHUMG00000150932	-	0	-
OTTHUMG00000157580	-	0	-
OTTHUMG00000171635	-	0	-
OTTHUMG00000191600	-	0	-
OTTHUMG00000157660	-	0	-
OTTHUMG00000171121	-	0	-
OTTHUMG00000153077	-	0	-
OTTHUMG00000014780	-	0	-
OTTHUMG00000090769	-	0	-
OTTHUMG00000033540	-	0	-
OTTHUMG00000029052	-	0	-
OTTHUMG00000157543	-	0	-
OTTHUMG00000162348	-	0	-
OTTHUMG00000160691	-	0	-
OTTHUMG00000150059	-	0	-
OTTHUMG00000074043	-	0	-
OTTHUMG00000031205	-	0	-
OTTHUMG00000171293	-	0	-
OTTHUMG00000191602	-	0	-
OTTHUMG00000158744	-	0	-
OTTHUMG00000019154	-	0	-
OTTHUMG00000185268	-	0	-
OTTHUMG00000015666	-	0	-
OTTHUMG00000140315	-	0	-
OTTHUMG00000010710	-	0	-
OTTHUMG00000017726	-	0	-
OTTHUMG00000162070	-	0	-
OTTHUMG00000155875	-	0	-
OTTHUMG00000191608	-	0	-
OTTHUMG00000007624	-	0	-
OTTHUMG00000029884	-	0	-
OTTHUMG00000150367	OTTHUMG00000150367	461	OTTHUMG00000150367
OTTHUMG00000191610	-	0	-
OTTHUMG00000133192	-	0	-
OTTHUMG00000024182	OTTHUMG00000024182	35560	OTTHUMG00000024182
OTTHUMG00000032262	-	0	-
OTTHUMG00000037302	-	0	-
OTTHUMG00000011762	-	0	-
OTTHUMG00000187943	-	0	-
OTTHUMG00000170795	-	0	-
OTTHUMG00000160944	-	0	-
OTTHUMG00000019579	-	0	-
OTTHUMG00000015424	-	0	-
OTTHUMG00000172099	-	0	-
OTTHUMG00000153210	-	0	-
OTTHUMG00000167293	-	0	-
OTTHUMG00000157206	-	0	-
